# Supplementary material for: 10-(Prop-2-yn­yl)-10H-phenothia­zine
Source: Acta Crystallogr Sect E Struct Rep Online. 2010 Oct 20;66(Pt 11):o2830. doi: 10.1107/S1600536810040638 (PMC3009285; doi:10.1107/S1600536810040638)
Supplement: Supplementary file 1 [file e-66-o2830-sup1.cif]

##############################################################################
###                                                                        ###
###        Electronic paper (Acta Crystallographica Section E)             ###
###                                                                        ###
##############################################################################
#                                                                            #
# This CIF contains the data in a paper accepted for publication in Acta     #
# Crystallographica Section E. It conforms to the requirements of Notes      #
# for Authors for Section E, and has been peer reviewed under the auspices   #
# of the IUCr Commission on Journals.                                        #
#                                                                            #
# Full details of the Crystallographic Information File format               #
# are given in the paper "The Crystallographic Information File (CIF):       #
# a New Standard Archive File for Crystallography" by S. R. Hall, F. H.      #
# Allen and I. D. Brown [Acta Cryst. (1991), A47, 655-685].                  #
#                                                                            #
# The current version of the core CIF dictionary is obtainable from          #
# ftp://ftp.iucr.org/pub/cif_core.dic. The current version number is 2.4.    #
#                                                                            #
# Software is freely available for graphical display of the structure(s) in  #
# this CIF.  For information consult the CIF home page http://www.iucr.org/  #
# cif/home.html                                                              #
#                                                                            #
# This file may be used for bona fide research purposes within the           #
# scientific community so long as proper attribution is given to the journal # 
# article from which it was obtained.                                        #
#                                                                            #
##############################################################################
                                             
data_I
_audit_creation_method     SHELXL-97
_chemical_name_systematic
;
10-(Prop-2-ynyl)-10<i>H</i>-phenothiazine
;
_chemical_name_common     ?
_chemical_formula_moiety     'C15 H11 N S'
_chemical_formula_sum     'C15 H11 N S'
_chemical_formula_iupac     'C15 H11 N S'
_chemical_formula_weight     237.31
_chemical_melting_point     355
_symmetry_cell_setting     monoclinic
_symmetry_space_group_name_H-M     'P 21/n'
_symmetry_space_group_name_hall     '-P 2yn'
loop_
    _symmetry_equiv_pos_as_xyz
    'x, y, z'
    '-x+1/2, y+1/2, -z+1/2'
    '-x, -y, -z'
    'x-1/2, -y-1/2, z-1/2'
_cell_length_a     10.5306(10)
_cell_length_b     7.2981(6)
_cell_length_c     15.6782(14)
_cell_angle_alpha     90.00
_cell_angle_beta     96.023(3)
_cell_angle_gamma     90.00
_cell_volume     1198.27(18)
_cell_formula_units_Z     4
_cell_measurement_reflns_used     2646
_cell_measurement_theta_min     1.7
_cell_measurement_theta_max     26.2
_cell_measurement_temperature     296(2)
_cell_special_details     ?
_exptl_crystal_description     block
_exptl_crystal_colour     colourless
_exptl_crystal_size_max     0.42
_exptl_crystal_size_mid     0.38
_exptl_crystal_size_min     0.17
_exptl_crystal_density_diffrn     1.315
_exptl_crystal_density_meas     ?
_exptl_crystal_density_method     'not measured'
_exptl_crystal_F_000     496
_exptl_absorpt_coefficient_mu     0.244
_exptl_absorpt_correction_type     none
_exptl_absorpt_process_details     ?
_exptl_absorpt_correction_T_min     ?
_exptl_absorpt_correction_T_max     ?
_exptl_special_details
;
;
_diffrn_ambient_temperature     296(2)
_diffrn_radiation_type     MoK\a
_diffrn_radiation_wavelength     0.71073
_diffrn_radiation_source     'fine-focus sealed tube'
_diffrn_radiation_monochromator     graphite
_diffrn_measurement_device_type     'Bruker APEXII CCD detector'
_diffrn_measurement_method     '\w and \f'
_diffrn_detector_area_resol_mean     ?
_diffrn_reflns_number     16905
_diffrn_reflns_av_R_equivalents     0.0339
_diffrn_reflns_av_sigmaI/netI     0.0246
_diffrn_reflns_theta_min     2.23
_diffrn_reflns_theta_max     30.59
_diffrn_reflns_theta_full     30.59
_diffrn_measured_fraction_theta_max     0.998
_diffrn_measured_fraction_theta_full     0.998
_diffrn_reflns_limit_h_min     -15
_diffrn_reflns_limit_h_max     15
_diffrn_reflns_limit_k_min     -10
_diffrn_reflns_limit_k_max     10
_diffrn_reflns_limit_l_min     -21
_diffrn_reflns_limit_l_max     22
_diffrn_standards_number     ?
_diffrn_standards_interval_count     ?
_diffrn_standards_interval_time     ?
_diffrn_standards_decay_%     ?
_refine_special_details
;
Refinement of <i>F</i>^2^ against ALL reflections. The weighted <i>R</i>-factor
<i>wR</i> and goodness of fit <i>S</i> are based on <i>F</i>^2^, conventional
<i>R</i>-factors <i>R</i> are based on <i>F</i>, with <i>F</i> set to zero for
negative <i>F</i>^2^. The threshold expression of <i>F</i>^2^ >
\s(<i>F</i>^2^) is used only for calculating <i>R</i>-factors(gt) <i>etc</i>.
and is not relevant to the choice of reflections for refinement.
<i>R</i>-factors based on <i>F</i>^2^ are statistically about twice as large
as those based on <i>F</i>, and <i>R</i>- factors based on ALL data will be
even larger.
;
_reflns_number_total     3688
_reflns_number_gt     2683
_reflns_threshold_expression     I>2sigma(I)
_refine_ls_structure_factor_coef     Fsqd
_refine_ls_matrix_type     full
_refine_ls_R_factor_all     0.0665
_refine_ls_R_factor_gt     0.0456
_refine_ls_wR_factor_gt     0.1281
_refine_ls_wR_factor_ref     0.1514
_refine_ls_goodness_of_fit_ref     1.077
_refine_ls_restrained_S_all     1.077
_refine_ls_number_reflns     3688
_refine_ls_number_parameters     155
_refine_ls_number_restraints     0
_refine_ls_hydrogen_treatment     constr
_refine_ls_weighting_scheme     calc
_refine_ls_weighting_details
         'calc w=1/[\s^2^(Fo^2^)+(0.0829P)^2^+0.0989P] where P=(Fo^2^+2Fc^2^)/3'
_atom_sites_solution_hydrogens     geom
_atom_sites_solution_primary     direct
_atom_sites_solution_secondary     difmap
_refine_ls_shift/su_max     0.002
_refine_ls_shift/su_mean     0.000
_refine_diff_density_max     0.354
_refine_diff_density_min     -0.244
_refine_ls_extinction_method     'SHELXL97 (Sheldrick, 2008)'
_refine_ls_extinction_coef     0.015(3)
_refine_ls_extinction_expression
                                  'Fc^*^=kFc[1+0.001xFc^2^\l^3^/sin(2\q)]^-1/4^'
loop_
    _atom_type_symbol
    _atom_type_description
    _atom_type_scat_dispersion_real
    _atom_type_scat_dispersion_imag
    _atom_type_scat_source
    'C' 'C' 0.0033 0.0016
                         'International Tables Vol C Tables 4.2.6.8 and 6.1.1.4'
    'H' 'H' 0.0000 0.0000
                         'International Tables Vol C Tables 4.2.6.8 and 6.1.1.4'
    'N' 'N' 0.0061 0.0033
                         'International Tables Vol C Tables 4.2.6.8 and 6.1.1.4'
    'S' 'S' 0.1246 0.1234
                         'International Tables Vol C Tables 4.2.6.8 and 6.1.1.4'
_computing_data_collection     'APEX2 (Bruker, 2005)'
_computing_cell_refinement     'SAINT (Bruker, 2005)'
_computing_data_reduction     'SAINT (Bruker, 2005)'
_computing_structure_solution     'SHELXS97 (Sheldrick, 2008)'
_computing_structure_refinement     'SHELXL97 (Sheldrick, 2008)'
_computing_molecular_graphics     'PLATON (Spek, 2009)'
_computing_publication_material     'publCIF (Westrip, 2010)'
loop_
    _atom_site_type_symbol
    _atom_site_label
    _atom_site_fract_x
    _atom_site_fract_y
    _atom_site_fract_z
    _atom_site_U_iso_or_equiv
    _atom_site_adp_type
    _atom_site_calc_flag
    _atom_site_refinement_flags
    _atom_site_occupancy
    _atom_site_disorder_assembly
    _atom_site_disorder_group
    S S1 0.74384(5) 1.23619(6) 1.08918(3) 0.06194(18) Uani d . 1 . .
    C C1 0.64205(14) 1.18256(18) 0.99624(9) 0.0453(3) Uani d . 1 . .
    C C12 0.81567(13) 1.0206(2) 1.10752(9) 0.0476(3) Uani d . 1 . .
    C C6 0.68419(12) 1.06413(17) 0.93508(8) 0.0409(3) Uani d . 1 . .
    C C7 0.84191(12) 0.9120(2) 1.03762(8) 0.0444(3) Uani d . 1 . .
    C C5 0.60793(14) 1.0439(2) 0.85724(9) 0.0482(3) Uani d . 1 . .
    H H5 0.6338 0.9661 0.8154 0.058 Uiso calc R 1 . .
    C C4 0.49414(14) 1.1390(2) 0.84205(11) 0.0572(4) Uani d . 1 . .
    H H4 0.4464 1.1286 0.7889 0.069 Uiso calc R 1 . .
    C C3 0.45030(16) 1.2484(2) 0.90383(12) 0.0594(4) Uani d . 1 . .
    H H3 0.3724 1.3087 0.8935 0.071 Uiso calc R 1 . .
    C C14 0.78307(14) 0.6913(2) 0.86512(9) 0.0512(3) Uani d . 1 . .
    C C2 0.52371(17) 1.26762(19) 0.98158(11) 0.0545(4) Uani d . 1 . .
    H H2 0.4937 1.3382 1.0246 0.065 Uiso calc R 1 . .
    C C13 0.84863(13) 0.8676(2) 0.88310(9) 0.0504(3) Uani d . 1 . .
    H H13A 0.9391 0.8445 0.8970 0.060 Uiso calc R 1 . .
    H H13B 0.8386 0.9419 0.8315 0.060 Uiso calc R 1 . .
    C C8 0.90857(15) 0.7493(2) 1.05489(11) 0.0582(4) Uani d . 1 . .
    H H8 0.9266 0.6740 1.0099 0.070 Uiso calc R 1 . .
    C C10 0.91968(17) 0.8038(3) 1.20672(11) 0.0690(5) Uani d . 1 . .
    H H10 0.9457 0.7676 1.2627 0.083 Uiso calc R 1 . .
    C C11 0.85181(15) 0.9640(3) 1.19087(10) 0.0585(4) Uani d . 1 . .
    H H11 0.8301 1.0346 1.2365 0.070 Uiso calc R 1 . .
    C C15 0.72916(18) 0.5503(3) 0.85403(11) 0.0663(4) Uani d . 1 . .
    H H15 0.6866 0.4391 0.8453 0.080 Uiso calc R 1 . .
    C C9 0.94833(17) 0.6984(3) 1.13868(12) 0.0707(5) Uani d . 1 . .
    H H9 0.9952 0.5912 1.1490 0.085 Uiso calc R 1 . .
    N N1 0.80200(10) 0.97117(16) 0.95310(7) 0.0436(3) Uani d . 1 . .
loop_
    _atom_site_aniso_label
    _atom_site_aniso_U_11
    _atom_site_aniso_U_22
    _atom_site_aniso_U_33
    _atom_site_aniso_U_12
    _atom_site_aniso_U_13
    _atom_site_aniso_U_23
    S1 0.0868(3) 0.0449(2) 0.0533(3) -0.00690(19) 0.0031(2) -0.01417(16)
    C1 0.0585(8) 0.0314(6) 0.0470(7) -0.0052(5) 0.0096(6) 0.0007(5)
    C12 0.0450(6) 0.0521(8) 0.0449(7) -0.0122(6) 0.0006(5) -0.0051(6)
    C6 0.0473(6) 0.0334(6) 0.0426(6) -0.0073(5) 0.0075(5) 0.0020(5)
    C7 0.0374(6) 0.0507(8) 0.0447(7) -0.0080(5) 0.0033(5) -0.0021(6)
    C5 0.0555(8) 0.0423(7) 0.0463(7) -0.0043(6) 0.0027(6) 0.0008(6)
    C4 0.0575(8) 0.0522(9) 0.0595(9) -0.0032(7) -0.0053(7) 0.0091(7)
    C3 0.0560(8) 0.0437(8) 0.0788(11) 0.0036(6) 0.0088(8) 0.0134(7)
    C14 0.0540(8) 0.0558(9) 0.0452(7) 0.0055(7) 0.0118(6) -0.0064(6)
    C2 0.0685(9) 0.0341(7) 0.0638(9) 0.0034(6) 0.0202(8) 0.0038(6)
    C13 0.0456(7) 0.0608(9) 0.0469(7) -0.0033(6) 0.0150(6) -0.0047(6)
    C8 0.0486(7) 0.0684(11) 0.0566(9) 0.0095(7) 0.0013(6) -0.0029(7)
    C10 0.0587(9) 0.0943(14) 0.0512(9) 0.0004(9) -0.0072(7) 0.0113(9)
    C11 0.0553(8) 0.0759(11) 0.0434(7) -0.0118(8) 0.0008(6) -0.0050(7)
    C15 0.0830(12) 0.0568(10) 0.0602(10) -0.0058(9) 0.0134(8) -0.0081(8)
    C9 0.0587(9) 0.0832(12) 0.0681(11) 0.0157(9) -0.0038(8) 0.0121(10)
    N1 0.0435(6) 0.0475(6) 0.0402(6) -0.0038(5) 0.0066(4) -0.0041(5)
_geom_special_details
;
All e.s.d.'s (except the e.s.d. in the dihedral angle between two l.s. planes)
are estimated using the full covariance matrix. The cell e.s.d.'s are taken
into account individually in the estimation of e.s.d.'s in distances, angles
and torsion angles; correlations between e.s.d.'s in cell parameters are only
used when they are defined by crystal symmetry. An approximate (isotropic)
treatment of cell e.s.d.'s is used for estimating e.s.d.'s involving l.s.
planes.
;
loop_
    _geom_bond_atom_site_label_1
    _geom_bond_atom_site_label_2
    _geom_bond_site_symmetry_2
    _geom_bond_distance
    _geom_bond_publ_flag
    S1 C12 . 1.7563(17) ?
    S1 C1 . 1.7599(15) ?
    C1 C2 . 1.390(2) ?
    C1 C6 . 1.3974(19) ?
    C12 C11 . 1.385(2) ?
    C12 C7 . 1.4034(19) ?
    C6 C5 . 1.3965(19) ?
    C6 N1 . 1.4162(17) ?
    C7 C8 . 1.391(2) ?
    C7 N1 . 1.4151(17) ?
    C5 C4 . 1.384(2) ?
    C5 H5 . 0.9300 ?
    C4 C3 . 1.372(2) ?
    C4 H4 . 0.9300 ?
    C3 C2 . 1.380(3) ?
    C3 H3 . 0.9300 ?
    C14 C15 . 1.179(2) ?
    C14 C13 . 1.473(2) ?
    C2 H2 . 0.9300 ?
    C13 N1 . 1.4594(16) ?
    C13 H13A . 0.9700 ?
    C13 H13B . 0.9700 ?
    C8 C9 . 1.387(2) ?
    C8 H8 . 0.9300 ?
    C10 C9 . 1.374(3) ?
    C10 C11 . 1.379(3) ?
    C10 H10 . 0.9300 ?
    C11 H11 . 0.9300 ?
    C15 H15 . 0.9300 ?
    C9 H9 . 0.9300 ?
loop_
    _geom_angle_atom_site_label_1
    _geom_angle_atom_site_label_2
    _geom_angle_atom_site_label_3
    _geom_angle_site_symmetry_1
    _geom_angle_site_symmetry_3
    _geom_angle
    _geom_angle_publ_flag
    C12 S1 C1 . . 98.67(7) ?
    C2 C1 C6 . . 120.44(14) ?
    C2 C1 S1 . . 119.69(12) ?
    C6 C1 S1 . . 119.73(11) ?
    C11 C12 C7 . . 120.73(15) ?
    C11 C12 S1 . . 119.52(12) ?
    C7 C12 S1 . . 119.66(11) ?
    C5 C6 C1 . . 118.04(13) ?
    C5 C6 N1 . . 122.35(12) ?
    C1 C6 N1 . . 119.61(12) ?
    C8 C7 C12 . . 117.82(14) ?
    C8 C7 N1 . . 122.48(13) ?
    C12 C7 N1 . . 119.70(13) ?
    C4 C5 C6 . . 120.38(14) ?
    C4 C5 H5 . . 119.8 ?
    C6 C5 H5 . . 119.8 ?
    C3 C4 C5 . . 121.32(15) ?
    C3 C4 H4 . . 119.3 ?
    C5 C4 H4 . . 119.3 ?
    C4 C3 C2 . . 118.93(15) ?
    C4 C3 H3 . . 120.5 ?
    C2 C3 H3 . . 120.5 ?
    C15 C14 C13 . . 177.31(16) ?
    C3 C2 C1 . . 120.68(15) ?
    C3 C2 H2 . . 119.7 ?
    C1 C2 H2 . . 119.7 ?
    N1 C13 C14 . . 114.10(11) ?
    N1 C13 H13A . . 108.7 ?
    C14 C13 H13A . . 108.7 ?
    N1 C13 H13B . . 108.7 ?
    C14 C13 H13B . . 108.7 ?
    H13A C13 H13B . . 107.6 ?
    C9 C8 C7 . . 120.59(16) ?
    C9 C8 H8 . . 119.7 ?
    C7 C8 H8 . . 119.7 ?
    C9 C10 C11 . . 119.11(16) ?
    C9 C10 H10 . . 120.4 ?
    C11 C10 H10 . . 120.4 ?
    C10 C11 C12 . . 120.58(16) ?
    C10 C11 H11 . . 119.7 ?
    C12 C11 H11 . . 119.7 ?
    C14 C15 H15 . . 180.0 ?
    C10 C9 C8 . . 121.09(18) ?
    C10 C9 H9 . . 119.5 ?
    C8 C9 H9 . . 119.5 ?
    C7 N1 C6 . . 120.06(10) ?
    C7 N1 C13 . . 117.11(12) ?
    C6 N1 C13 . . 117.06(11) ?
data_global
_journal_date_recd_electronic     2010-10-08
_journal_date_accepted     2010-10-10
_journal_name_full     'Acta Crystallographica, Section E'
_journal_year     2010
_journal_volume     66
_journal_issue     11
_journal_page_first     o2830
_journal_page_last     o2830
_journal_paper_category     QO
_journal_coeditor_code     DS2063
_publ_contact_author_name     'Anouar Alami'
_publ_contact_author_address
;
Laboratoire de Chimie Organique, Facult\'e des Sciences Dhar el
Mahraz,Universit\'e Sidi Mohammed Ben Abdellah, F\`es, Morocco
;
_publ_contact_author_email     'alamianouar@yahoo.fr'
_publ_contact_author_fax     '00 212 5 35 73 31 71'
_publ_contact_author_phone     '00 212 5 35 73 31 71'
_publ_section_title
;
10-(Prop-2-ynyl)-10<i>H</i>-phenothiazine
;
loop_
    _publ_author_name
    _publ_author_footnote
    _publ_author_address
    'Aouine, Younas' .
;
Laboratoire de Chimie Organique, Facult\'e des Sciences,
Dhar el Mahraz, Universit\'e Sidi Mohammed Ben Abdellah, F\`es, Morocco
;
    'Alami, Anouar' .
;
Laboratoire de Chimie Organique, Facult\'e des Sciences,
Dhar el Mahraz, Universit\'e Sidi Mohammed Ben Abdellah, F\`es, Morocco
;
    'El Hallaoui, Abdelilah' .
;
Laboratoire de Chimie Organique, Facult\'e des Sciences,
Dhar el Mahraz, Universit\'e Sidi Mohammed Ben Abdellah, F\`es, Morocco
;
    'Elachqar, Abdelrhani' .
;
Laboratoire de Chimie Organique, Facult\'e des Sciences,
Dhar el Mahraz, Universit\'e Sidi Mohammed Ben Abdellah, F\`es, Morocco
;
    'Zouihri, Hafid' .
;
Laboratoires de Diffraction des Rayons X,
Centre National pour la Recherche Scientifique et Technique, Angle Allal
AlFassi et Avenue des FAR, Hay Ryad, BP 8027, Rabat, Morocco
;
_publ_section_synopsis     .
