# Supplementary material for: 10-(Prop-2-yn­yl)-10H-phenothia­zine
Source: Acta Crystallogr Sect E Struct Rep Online. 2010 Oct 20;66(Pt 11):o2830. doi: 10.1107/S1600536810040638 (PMC3009285; doi:10.1107/S1600536810040638)
Supplement: Supplementary file 2 [file e-66-o2830-Isup2.hkl]

# 
# h,k,l, Fc-squared, Fo-squared, sigma(Fo-squared) and status flag 
# 
data_I
_shelx_title ' zouihri_Ayth_0m in P2(1)/n' 
_shelx_refln_list_code          4 
_shelx_F_calc_maximum      144.82 
_exptl_crystal_F_000       496.00 
_reflns_d_resolution_high  0.6982 
 
loop_ 
 _symmetry_equiv_pos_as_xyz 
 'x, y, z' 
 '-x+1/2, y+1/2, -z+1/2' 
 '-x, -y, -z' 
 'x-1/2, -y-1/2, z-1/2' 
 
_cell_length_a    10.5306 
_cell_length_b     7.2981 
_cell_length_c    15.6782 
_cell_angle_alpha  90.000 
_cell_angle_beta   96.023 
_cell_angle_gamma  90.000 
 
_shelx_F_squared_multiplier     1.000 
 
loop_ 
 _refln_index_h 
 _refln_index_k 
 _refln_index_l 
 _refln_F_squared_calc 
 _refln_F_squared_meas 
 _refln_F_squared_sigma 
 _refln_observed_status 
   2   0   0     3425.13     3673.55     44.00 o 
   4   0   0      314.10      292.25      6.14 o 
   6   0   0        7.76       13.07      0.69 o 
   8   0   0        0.29       -0.56      0.56 o 
  10   0   0       34.92       37.79      1.70 o 
  12   0   0       19.32       20.56      1.55 o 
  14   0   0        0.18        1.19      1.48 o 
   1   1   0       54.71       55.33      0.70 o 
   2   1   0     9860.98    10955.52     96.21 o 
   3   1   0     3541.32     3667.48     32.13 o 
   4   1   0       38.69       39.17      0.71 o 
   5   1   0      472.59      494.75      5.29 o 
   6   1   0       12.41       15.27      0.57 o 
   7   1   0        0.03        0.22      0.41 o 
   8   1   0       12.44       14.75      0.68 o 
   9   1   0       89.00       85.75      1.74 o 
  10   1   0        0.52        0.15      0.57 o 
  11   1   0        1.36        1.80      0.65 o 
  12   1   0       10.09        9.43      1.20 o 
  13   1   0        5.97        6.82      1.02 o 
  14   1   0       11.69       14.37      1.34 o 
   0   2   0     2763.81     3066.54     48.10 o 
   1   2   0      244.40      296.46      3.30 o 
   2   2   0     2108.01     2290.72     21.79 o 
   3   2   0      529.92      593.21      6.17 o 
   4   2   0     1911.11     2002.80     21.18 o 
   5   2   0      287.07      250.29      3.05 o 
   6   2   0     1672.75     1699.33     18.18 o 
   7   2   0       82.34       85.60      1.49 o 
   8   2   0      177.50      167.42      3.29 o 
   9   2   0       11.57       12.39      0.79 o 
  10   2   0      108.60      103.12      2.05 o 
  11   2   0       17.82       16.59      0.98 o 
  12   2   0        1.32        0.62      0.77 o 
  13   2   0        0.41        0.53      0.92 o 
  14   2   0        1.77        2.90      1.05 o 
   1   3   0      226.50      244.70      3.04 o 
   2   3   0      227.03      229.31      2.90 o 
   3   3   0      303.15      367.63      4.21 o 
   4   3   0      376.52      428.12      5.15 o 
   5   3   0      719.08      741.03      8.66 o 
   6   3   0      139.92      137.43      2.23 o 
   7   3   0       11.25        8.28      0.60 o 
   8   3   0      186.46      184.52      2.82 o 
   9   3   0        0.64        1.52      0.62 o 
  10   3   0       44.89       49.14      1.57 o 
  11   3   0        1.51        2.63      0.84 o 
  12   3   0        0.13        1.77      0.88 o 
  13   3   0        0.19        0.02      1.00 o 
  14   3   0        1.60        3.04      1.17 o 
   0   4   0     3406.41     3585.85     65.79 o 
   1   4   0      270.88      294.70      3.97 o 
   2   4   0      641.32      620.58      7.31 o 
   3   4   0       92.00       94.88      1.56 o 
   4   4   0      472.88      453.10      5.89 o 
   5   4   0       19.56       21.89      0.88 o 
   6   4   0      447.22      425.52      5.71 o 
   7   4   0        0.08        0.10      0.35 o 
   8   4   0        2.08        1.04      0.59 o 
   9   4   0       70.22       62.29      2.33 o 
  10   4   0        0.40        0.57      0.79 o 
  11   4   0       14.56       16.25      1.27 o 
  12   4   0        2.40        3.72      1.06 o 
  13   4   0        9.38        8.92      1.61 o 
   1   5   0        0.73        0.64      0.42 o 
   2   5   0      117.12      139.84      2.14 o 
   3   5   0       44.97       42.58      1.16 o 
   4   5   0       14.96       17.60      0.70 o 
   5   5   0       41.01       42.34      1.07 o 
   6   5   0        3.27        4.05      0.53 o 
   7   5   0       14.29       13.53      0.89 o 
   8   5   0       14.57       10.77      0.94 o 
   9   5   0        0.00       -0.63      0.69 o 
  10   5   0        0.43        0.45      0.78 o 
  11   5   0       38.23       33.26      2.03 o 
  12   5   0       23.43       28.70      2.09 o 
  13   5   0        3.90        6.98      2.01 o 
   0   6   0      325.44      324.75      7.79 o 
   1   6   0      441.63      434.93      5.86 o 
   2   6   0       49.36       51.92      1.65 o 
   3   6   0       66.72       63.52      1.37 o 
   4   6   0      149.19      151.13      2.58 o 
   5   6   0        8.43        9.20      0.79 o 
   6   6   0       72.56       77.42      2.01 o 
   7   6   0       24.99       26.54      2.20 o 
   8   6   0        5.74        4.51      1.44 o 
   9   6   0       10.14       12.54      1.46 o 
  10   6   0        8.59        8.90      1.45 o 
  11   6   0        0.07       -1.10      1.10 o 
  12   6   0        3.60        5.18      1.99 o 
   1   7   0        0.41        1.44      0.71 o 
   2   7   0       41.05       46.19      1.95 o 
   3   7   0       96.83      104.10      2.74 o 
   4   7   0        2.33        1.31      0.78 o 
   5   7   0        0.04        0.88      0.98 o 
   6   7   0        1.19        1.15      1.06 o 
   7   7   0        6.23        3.90      1.24 o 
   8   7   0        0.03       -1.02      1.02 o 
   9   7   0        2.91        0.63      1.53 o 
  10   7   0        0.01       -0.72      1.37 o 
  11   7   0        0.13        1.75      1.41 o 
   0   8   0       15.49       15.61      2.69 o 
   1   8   0       13.89       14.72      3.00 o 
   2   8   0        3.06        1.98      1.41 o 
   3   8   0       52.31       54.60      3.57 o 
   4   8   0       76.83       69.46      2.98 o 
   5   8   0       12.88       14.45      1.73 o 
   6   8   0        7.04        9.52      2.30 o 
   7   8   0        4.37        6.22      1.41 o 
   8   8   0        6.55        8.85      1.54 o 
   9   8   0        0.78        1.87      1.88 o 
   1   9   0       19.98       20.87      2.38 o 
   2   9   0        3.06        5.64      1.84 o 
   3   9   0        5.83        6.14      2.63 o 
   4   9   0        0.02        1.57      2.40 o 
   5   9   0        0.91       -0.27      2.23 o 
   6   9   0        0.46       -0.64      2.34 o 
   7   9   0        2.43        1.03      2.42 o 
   0  10   0       45.01       32.76      4.26 o 
   1  10   0        0.01        2.90      1.95 o 
   2  10   0        1.09       -0.34      1.76 o 
   3  10   0       10.21       17.03      2.52 o 
   4  10   0       12.08        8.03      2.21 o 
 -15   0   1        0.21        0.02      1.57 o 
 -13   0   1        0.35       -0.41      1.01 o 
 -11   0   1      123.21      117.48      3.25 o 
  -9   0   1      174.02      167.22      3.76 o 
  -7   0   1      136.31      152.28      3.22 o 
  -5   0   1      842.73      805.08     11.81 o 
  -3   0   1     7203.30     7784.55    111.51 o 
  -1   0   1      504.63       -0.10      0.10 o 
   3   0   1      327.76      325.60      4.72 o 
   5   0   1      397.37      407.45      6.23 o 
   7   0   1       43.21       43.50      1.70 o 
   9   0   1       23.07       19.38      1.25 o 
  11   0   1       11.06       11.32      1.24 o 
  13   0   1       10.14       12.59      1.87 o 
 -14   1   1        0.50        1.61      1.04 o 
 -13   1   1        2.03        1.44      0.90 o 
 -12   1   1        0.15        0.71      0.68 o 
 -11   1   1        0.15        0.37      0.63 o 
 -10   1   1       22.36       22.54      1.33 o 
  -9   1   1      163.06      155.86      2.53 o 
  -8   1   1       67.45       75.14      1.52 o 
  -7   1   1       11.58        8.69      0.53 o 
  -6   1   1     1355.58     1446.55     15.53 o 
  -5   1   1      610.60      604.87      6.70 o 
  -4   1   1      415.85      419.11      4.28 o 
  -3   1   1     3722.52     3764.46     34.73 o 
  -2   1   1     4929.91     5352.55     48.99 o 
  -1   1   1      123.90      130.27      1.32 o 
   0   1   1    10567.97    10755.87    221.51 o 
   1   1   1       99.25      123.49      1.42 o 
   2   1   1        8.38        6.44      0.25 o 
   3   1   1     2711.87     2831.98     24.84 o 
   4   1   1     1255.70     1397.58     14.13 o 
   5   1   1      130.32      169.59      2.06 o 
   6   1   1      243.70      272.49      3.31 o 
   7   1   1      459.74      446.87      5.22 o 
   8   1   1       45.45       49.56      1.16 o 
   9   1   1       73.19       70.71      1.57 o 
  10   1   1        0.27        1.02      0.58 o 
  11   1   1        0.16       -0.39      0.66 o 
  12   1   1       14.70       14.96      1.10 o 
  13   1   1        9.90       12.63      1.23 o 
  14   1   1        0.31        2.28      1.15 o 
 -14   2   1        4.53        3.68      1.07 o 
 -13   2   1        0.31       -0.03      0.88 o 
 -12   2   1        0.73       -0.21      0.74 o 
 -11   2   1       15.66       12.99      0.91 o 
 -10   2   1        2.31        1.12      0.70 o 
  -9   2   1       18.16       17.34      0.87 o 
  -8   2   1      122.45      119.37      1.95 o 
  -7   2   1       14.87       13.04      0.63 o 
  -6   2   1      168.40      165.31      2.26 o 
  -5   2   1     3801.29     3966.39     41.70 o 
  -4   2   1      391.41      428.18      4.61 o 
  -3   2   1        0.47       -0.14      0.23 o 
  -2   2   1     2541.05     2687.20     28.25 o 
  -1   2   1     3327.74     3570.98     37.17 o 
   0   2   1      715.23      851.12     10.21 o 
   1   2   1      342.69      323.23      4.37 o 
   2   2   1     1315.96     1501.81     15.02 o 
   3   2   1      223.93      289.51      2.99 o 
   4   2   1      928.62     1057.00     12.76 o 
   5   2   1       28.09       15.43      0.52 o 
   6   2   1      100.53      101.23      1.59 o 
   7   2   1      396.58      410.94      4.87 o 
   8   2   1       18.50       22.44      0.82 o 
   9   2   1       23.03       29.35      1.20 o 
  10   2   1       60.01       68.26      1.62 o 
  11   2   1        5.48        3.74      0.77 o 
  12   2   1        9.74        8.20      1.03 o 
  13   2   1        1.92        1.74      0.95 o 
  14   2   1        0.34        0.40      0.98 o 
 -14   3   1        3.80        3.94      1.33 o 
 -13   3   1        1.51        2.55      1.00 o 
 -12   3   1       17.23       22.16      1.62 o 
 -11   3   1       84.81       84.35      2.12 o 
 -10   3   1       87.96       84.47      1.89 o 
  -9   3   1      192.36      188.47      2.97 o 
  -8   3   1      532.48      500.57      6.37 o 
  -7   3   1        9.58       11.16      0.64 o 
  -6   3   1       84.51       88.33      1.59 o 
  -5   3   1       35.83       36.13      1.02 o 
  -4   3   1       12.52       16.66      0.64 o 
  -3   3   1     1161.13     1195.75     12.84 o 
  -2   3   1      452.92      508.44      5.98 o 
  -1   3   1      283.34      274.45      3.37 o 
   0   3   1      183.92      237.26      2.93 o 
   1   3   1     2321.09     2600.20     30.76 o 
   2   3   1      135.37      135.09      1.63 o 
   3   3   1     1659.89     1786.37     18.78 o 
   4   3   1        5.40        3.87      0.36 o 
   5   3   1        8.70        6.67      0.44 o 
   6   3   1        5.29        4.81      0.63 o 
   7   3   1       84.54       86.61      1.69 o 
   8   3   1        8.07        6.06      0.67 o 
   9   3   1      282.35      257.03      3.92 o 
  10   3   1       43.29       44.70      2.17 o 
  11   3   1        0.28        0.96      0.79 o 
  12   3   1        5.79        5.89      1.07 o 
  13   3   1        0.02        0.77      0.98 o 
  14   3   1        5.49        6.34      1.49 o 
 -13   4   1        6.16        5.91      1.23 o 
 -12   4   1        4.80        6.90      1.16 o 
 -11   4   1      127.48      119.01      3.06 o 
 -10   4   1       24.70       20.83      1.33 o 
  -9   4   1        3.54        3.95      0.73 o 
  -8   4   1        7.97        7.73      0.75 o 
  -7   4   1       11.25        9.56      0.74 o 
  -6   4   1       99.80      102.82      1.81 o 
  -5   4   1       19.59       18.41      0.72 o 
  -4   4   1      134.68      142.59      2.13 o 
  -3   4   1        3.23        4.10      0.44 o 
  -2   4   1       75.05       77.60      1.35 o 
  -1   4   1      742.99      755.48      8.77 o 
   0   4   1      135.80      146.76      2.40 o 
   1   4   1      238.27      276.30      4.05 o 
   2   4   1      415.61      428.88      4.88 o 
   3   4   1      102.96      102.87      1.57 o 
   4   4   1       31.40       27.95      0.73 o 
   5   4   1       39.26       44.97      1.16 o 
   6   4   1      195.36      197.35      2.88 o 
   7   4   1       13.41       14.38      0.68 o 
   8   4   1       36.15       34.28      1.25 o 
   9   4   1       19.78       17.67      1.41 o 
  10   4   1       15.69       16.18      1.74 o 
  11   4   1        5.15        2.17      0.92 o 
  12   4   1        2.98        2.00      1.73 o 
  13   4   1        1.33        2.77      1.35 o 
 -13   5   1        2.74       -1.31      1.31 o 
 -12   5   1        0.08        0.44      1.87 o 
 -11   5   1        8.19        8.64      1.25 o 
 -10   5   1        1.76       -0.09      0.84 o 
  -9   5   1        1.99        2.98      0.84 o 
  -8   5   1       13.69       11.79      0.97 o 
  -7   5   1       75.39       80.43      1.80 o 
  -6   5   1       28.05       28.73      1.06 o 
  -5   5   1       23.98       27.33      0.92 o 
  -4   5   1       24.84       23.54      0.83 o 
  -3   5   1      225.30      236.58      3.25 o 
  -2   5   1      356.10      376.19      4.75 o 
  -1   5   1      151.57      142.60      2.31 o 
   0   5   1       10.06        8.37      0.60 o 
   1   5   1      250.57      250.28      3.86 o 
   2   5   1       27.99       34.55      1.14 o 
   3   5   1      215.77      211.74      2.86 o 
   4   5   1        8.10        9.42      0.55 o 
   5   5   1      157.07      149.78      2.43 o 
   6   5   1       41.25       40.53      1.55 o 
   7   5   1        0.03        0.25      0.78 o 
   8   5   1        0.02       -0.15      0.79 o 
   9   5   1       40.23       44.71      2.03 o 
  10   5   1        0.44       -0.05      1.03 o 
  11   5   1        3.71        2.62      1.33 o 
  12   5   1        0.30       -0.62      1.30 o 
  13   5   1       26.85       32.67      2.61 o 
 -12   6   1        1.16       -0.51      1.31 o 
 -11   6   1        0.97        1.52      1.28 o 
 -10   6   1        0.49        0.37      1.08 o 
  -9   6   1       11.08        9.64      1.70 o 
  -8   6   1       11.77       12.35      1.07 o 
  -7   6   1      156.77      149.48      3.25 o 
  -6   6   1        6.44        4.99      0.79 o 
  -5   6   1      289.05      278.18      4.18 o 
  -4   6   1      197.20      206.37      3.27 o 
  -3   6   1       18.42       17.29      0.98 o 
  -2   6   1        6.57        6.37      0.76 o 
  -1   6   1      128.06      121.28      2.17 o 
   0   6   1        5.92        7.11      0.63 o 
   1   6   1        6.75        8.18      0.63 o 
   2   6   1       41.03       44.89      1.25 o 
   3   6   1       43.96       42.34      1.26 o 
   4   6   1       28.80       25.76      1.56 o 
   5   6   1       14.40        9.19      1.06 o 
   6   6   1        0.16        0.75      0.86 o 
   7   6   1       12.34        7.66      1.47 o 
   8   6   1        8.51        5.93      1.33 o 
   9   6   1        6.70        4.61      1.23 o 
  10   6   1        0.09       -0.28      1.13 o 
  11   6   1        0.01       -1.26      1.75 o 
  12   6   1        2.12        2.20      2.24 o 
 -11   7   1        0.22        0.44      1.50 o 
 -10   7   1        1.64        3.48      2.15 o 
  -9   7   1        3.41        2.31      1.26 o 
  -8   7   1        0.34        1.05      1.10 o 
  -7   7   1        0.43        1.12      0.74 o 
  -6   7   1        8.49       11.56      1.17 o 
  -5   7   1       95.61      101.83      2.92 o 
  -4   7   1        0.01        1.15      0.78 o 
  -3   7   1      104.56      113.80      2.72 o 
  -2   7   1      143.35      155.51      6.07 o 
  -1   7   1       39.21       41.73      1.57 o 
   0   7   1        7.16        7.80      0.82 o 
   1   7   1       18.71       17.72      1.18 o 
   2   7   1       34.10       34.35      1.46 o 
   3   7   1      386.06      382.17      8.40 o 
   4   7   1        2.62        2.01      1.12 o 
   5   7   1      166.17      153.84      4.47 o 
   6   7   1       23.16       21.88      1.60 o 
   7   7   1       28.60       27.46      1.80 o 
   8   7   1        0.01       -0.75      1.05 o 
   9   7   1       17.67       20.06      1.81 o 
  10   7   1        1.89        1.78      1.33 o 
  11   7   1        2.66        5.35      2.35 o 
  -9   8   1        0.75       -2.46      4.00 o 
  -8   8   1        7.63        7.39      2.22 o 
  -7   8   1       12.58       12.43      1.86 o 
  -6   8   1        1.01        1.71      1.40 o 
  -5   8   1       42.80       39.14      2.98 o 
  -4   8   1       15.73       14.26      1.37 o 
  -3   8   1       17.78       18.73      1.53 o 
  -2   8   1        1.22       -0.62      2.03 o 
  -1   8   1       52.63       45.90      3.02 o 
   0   8   1       23.21       23.70      1.98 o 
   1   8   1       50.09       57.52      2.70 o 
   2   8   1        9.21       11.85      1.53 o 
   3   8   1      158.49      150.03      4.48 o 
   4   8   1        4.28        7.49      2.07 o 
   5   8   1        0.57        1.69      1.29 o 
   6   8   1       15.22       16.18      1.85 o 
   7   8   1        1.83        0.24      1.42 o 
   8   8   1       20.15       30.77      2.37 o 
   9   8   1        1.44        3.04      1.40 o 
  -7   9   1        0.74       -2.25      2.25 o 
  -6   9   1       19.66       19.38      3.41 o 
  -5   9   1       10.41        3.72      2.58 o 
  -4   9   1       13.16       13.98      3.00 o 
  -3   9   1        9.66        6.56      2.73 o 
  -2   9   1        9.77       15.54      1.49 o 
  -1   9   1       24.79       21.87      2.40 o 
   0   9   1        0.39        2.69      1.64 o 
   1   9   1        1.91        0.62      3.95 o 
   2   9   1       39.46       43.05      3.32 o 
   3   9   1       35.64       33.61      2.80 o 
   4   9   1        9.59       11.48      2.81 o 
   5   9   1       11.29       10.57      2.26 o 
   6   9   1       12.40       16.12      2.52 o 
   7   9   1        7.22       12.37      2.39 o 
  -4  10   1        0.54       -2.34      2.34 o 
  -3  10   1        1.53        1.82      1.87 o 
  -2  10   1        0.93        0.57      1.82 o 
  -1  10   1        7.87        7.29      2.12 o 
   0  10   1        9.28        7.44      2.07 o 
   1  10   1        6.15        5.12      2.01 o 
   2  10   1       33.62       30.93      2.89 o 
   3  10   1        1.47        1.43      1.79 o 
   4  10   1        4.61        4.41      1.96 o 
 -14   0   2        3.31        2.73      1.34 o 
 -12   0   2       23.38       22.86      1.64 o 
 -10   0   2       51.84       44.52      1.84 o 
  -8   0   2        3.55        4.09      0.75 o 
  -6   0   2      466.58      544.56      9.22 o 
  -4   0   2        4.90        2.71      0.35 o 
  -2   0   2     7077.60     7777.26    105.84 o 
   0   0   2     7851.38     3673.94     80.41 o 
   2   0   2       77.58       89.34      1.28 o 
   4   0   2      309.84      306.33      4.70 o 
   6   0   2        4.94        3.07      0.48 o 
   8   0   2        2.62        3.22      0.74 o 
  10   0   2       96.96       94.49      2.69 o 
  12   0   2       28.69       26.91      1.70 o 
  14   0   2        2.18        1.33      1.70 o 
 -14   1   2        1.44        2.68      1.00 o 
 -13   1   2        1.78        1.94      0.82 o 
 -12   1   2        0.06        0.16      0.66 o 
 -11   1   2       22.27       20.24      1.05 o 
 -10   1   2       53.83       51.03      1.40 o 
  -9   1   2        4.22        3.85      0.62 o 
  -8   1   2       81.96       71.94      1.49 o 
  -7   1   2        8.67        8.55      0.57 o 
  -6   1   2      131.61      138.81      1.96 o 
  -5   1   2        6.46        6.05      0.40 o 
  -4   1   2     2126.30     2182.69     21.93 o 
  -3   1   2     1273.89     1317.19     12.73 o 
  -2   1   2    20973.24    24073.76    429.84 o 
  -1   1   2       49.81       51.13      0.58 o 
   0   1   2       27.05       24.41      0.52 o 
   1   1   2      390.48      430.90      7.05 o 
   2   1   2     7083.89     7583.01     75.55 o 
   3   1   2      499.24      542.76      5.12 o 
   4   1   2      277.65      279.33      3.06 o 
   5   1   2      329.74      351.70      3.86 o 
   6   1   2      205.66      197.80      2.41 o 
   7   1   2        0.92        1.74      0.41 o 
   8   1   2      321.37      326.31      4.05 o 
   9   1   2       22.95       22.11      0.92 o 
  10   1   2        2.05        2.99      0.62 o 
  11   1   2        2.10        0.16      0.62 o 
  12   1   2        1.63        3.11      0.91 o 
  13   1   2        0.01        0.46      0.89 o 
  14   1   2        5.00        5.22      1.24 o 
 -14   2   2        0.05        1.78      1.03 o 
 -13   2   2        1.13        1.13      0.87 o 
 -12   2   2        0.16        0.69      0.71 o 
 -11   2   2        6.48        6.79      0.81 o 
 -10   2   2       10.90       10.88      0.82 o 
  -9   2   2        0.31       -0.53      0.53 o 
  -8   2   2      244.94      237.66      3.39 o 
  -7   2   2        1.97        1.54      0.45 o 
  -6   2   2        3.35        2.77      0.42 o 
  -5   2   2       86.86       78.84      1.31 o 
  -4   2   2      607.77      658.95      6.91 o 
  -3   2   2      133.93      146.17      1.78 o 
  -2   2   2     1894.42     2071.98     21.84 o 
  -1   2   2     1975.97     2062.81     21.56 o 
   0   2   2     1544.65     1637.27     18.87 o 
   1   2   2      783.73      849.17     11.08 o 
   2   2   2      572.61      572.32      6.57 o 
   3   2   2       66.78       78.27      1.41 o 
   4   2   2     1070.15     1154.25     12.24 o 
   5   2   2       97.75      111.34      1.75 o 
   6   2   2      233.01      242.06      3.19 o 
   7   2   2       38.18       35.55      0.91 o 
   8   2   2      253.87      238.72      3.16 o 
   9   2   2        0.03       -0.51      0.51 o 
  10   2   2       93.51       93.75      2.51 o 
  11   2   2        5.68        4.28      0.85 o 
  12   2   2        3.12        3.62      0.90 o 
  13   2   2        0.76        2.25      0.92 o 
  14   2   2        0.03        2.05      1.14 o 
 -14   3   2        2.02        4.51      1.14 o 
 -13   3   2        0.81        1.50      0.98 o 
 -12   3   2        7.25        7.42      1.47 o 
 -11   3   2       33.18       34.64      1.30 o 
 -10   3   2       35.87       37.91      1.28 o 
  -9   3   2        5.99        7.11      0.72 o 
  -8   3   2      270.80      262.33      3.72 o 
  -7   3   2      197.44      190.04      2.67 o 
  -6   3   2        2.10        3.67      0.47 o 
  -5   3   2       45.88       63.03      1.25 o 
  -4   3   2        4.80        0.60      0.48 o 
  -3   3   2      664.54      733.04      8.51 o 
  -2   3   2      903.00      913.48     10.44 o 
  -1   3   2       48.88       50.27      0.91 o 
   0   3   2      259.23      244.94      3.97 o 
   1   3   2        6.74        7.30      0.44 o 
   2   3   2     1674.22     1800.27     21.48 o 
   3   3   2       15.67       22.49      0.75 o 
   4   3   2      723.40      733.40      8.97 o 
   5   3   2      312.76      328.69      4.05 o 
   6   3   2      114.10      112.85      1.74 o 
   7   3   2       21.20       19.78      0.71 o 
   8   3   2      106.58      105.84      1.83 o 
   9   3   2        7.78        6.40      0.78 o 
  10   3   2       19.07       18.71      1.17 o 
  11   3   2       12.53       12.44      1.09 o 
  12   3   2       12.55       15.28      2.05 o 
  13   3   2        1.56        0.79      1.22 o 
  14   3   2        0.02        0.72      1.32 o 
 -13   4   2        3.88        5.80      1.25 o 
 -12   4   2        6.69        6.88      1.21 o 
 -11   4   2       22.48       22.69      1.50 o 
 -10   4   2       34.54       29.63      1.40 o 
  -9   4   2       31.01       26.34      1.16 o 
  -8   4   2        7.62        6.23      0.73 o 
  -7   4   2       47.66       43.41      1.30 o 
  -6   4   2        2.41        1.23      0.49 o 
  -5   4   2      114.09      115.16      1.92 o 
  -4   4   2      437.10      423.24      4.97 o 
  -3   4   2      367.23      365.71      4.57 o 
  -2   4   2      184.27      201.76      2.72 o 
  -1   4   2      121.25      122.36      1.82 o 
   0   4   2      587.48      643.49      8.74 o 
   1   4   2      285.76      311.09      4.47 o 
   2   4   2      131.52      166.57      2.59 o 
   3   4   2      183.25      194.20      2.77 o 
   4   4   2      358.70      391.04      5.55 o 
   5   4   2       37.09       33.93      1.06 o 
   6   4   2      243.81      238.96      4.25 o 
   7   4   2      215.54      187.00      3.65 o 
   8   4   2       24.77       24.74      1.84 o 
   9   4   2       51.75       45.16      1.96 o 
  10   4   2        3.14        4.11      1.10 o 
  11   4   2        1.67        2.03      1.11 o 
  12   4   2        3.41        5.69      1.37 o 
  13   4   2        4.52        3.98      1.49 o 
 -13   5   2       16.46       15.98      1.88 o 
 -12   5   2        2.43        1.25      1.14 o 
 -11   5   2       10.45       13.22      1.72 o 
 -10   5   2        3.01        3.38      1.24 o 
  -9   5   2        3.01        2.86      0.90 o 
  -8   5   2       96.85       93.80      2.07 o 
  -7   5   2       17.94       17.00      0.94 o 
  -6   5   2      260.47      262.71      3.96 o 
  -5   5   2       17.02       21.78      0.88 o 
  -4   5   2      980.13     1000.85     11.07 o 
  -3   5   2      341.05      332.10      4.32 o 
  -2   5   2      672.33      676.72      8.07 o 
  -1   5   2      406.89      406.54      5.06 o 
   0   5   2       35.14       23.67      0.80 o 
   1   5   2      140.23      139.12      2.20 o 
   2   5   2      361.91      354.38      5.63 o 
   3   5   2       47.94       45.95      1.37 o 
   4   5   2      448.29      442.96      7.88 o 
   5   5   2      100.11       90.48      2.47 o 
   6   5   2        0.65        0.07      0.81 o 
   7   5   2       58.74       48.19      1.93 o 
   8   5   2        2.81        3.18      0.98 o 
   9   5   2        3.14        3.31      1.07 o 
  10   5   2        0.42        0.55      1.05 o 
  11   5   2        0.40        0.09      1.14 o 
  12   5   2       14.02       17.98      1.81 o 
 -12   6   2        1.66        1.44      1.36 o 
 -11   6   2        0.77        0.02      1.20 o 
 -10   6   2        1.61        2.61      0.96 o 
  -9   6   2        3.86        5.04      1.02 o 
  -8   6   2        0.79        2.01      1.31 o 
  -7   6   2       71.67       74.16      2.20 o 
  -6   6   2        0.07        0.12      0.70 o 
  -5   6   2       24.30       23.02      1.05 o 
  -4   6   2      106.86      110.26      2.18 o 
  -3   6   2       16.87       16.85      1.04 o 
  -2   6   2        6.13        5.43      0.73 o 
  -1   6   2       29.65       29.31      1.14 o 
   0   6   2      204.16      205.48      3.16 o 
   1   6   2       19.84       24.66      0.93 o 
   2   6   2        0.57       -0.18      0.61 o 
   3   6   2       30.64       30.45      2.02 o 
   4   6   2       10.11       11.85      1.31 o 
   5   6   2       15.26       14.47      1.21 o 
   6   6   2       22.29       18.53      1.36 o 
   7   6   2       10.22        7.22      1.13 o 
   8   6   2        0.12       -0.31      0.96 o 
   9   6   2        3.39        1.26      1.10 o 
  10   6   2        0.54       -0.86      1.09 o 
  11   6   2       12.64       14.93      1.74 o 
  12   6   2       12.50       17.04      2.58 o 
 -11   7   2        0.61        1.27      1.32 o 
 -10   7   2        4.62        3.29      1.36 o 
  -9   7   2       16.61       16.94      1.71 o 
  -8   7   2       29.17       33.14      1.61 o 
  -7   7   2       36.20       40.00      1.70 o 
  -6   7   2       17.55       18.08      1.24 o 
  -5   7   2       29.71       28.50      1.41 o 
  -4   7   2       13.93       13.39      1.02 o 
  -3   7   2      116.03      114.30      2.51 o 
  -2   7   2       35.56       33.75      1.45 o 
  -1   7   2       60.37       64.78      2.44 o 
   0   7   2        7.49        9.09      1.00 o 
   1   7   2       59.64       54.59      2.07 o 
   2   7   2       27.13       30.42      1.80 o 
   3   7   2       20.15       22.19      1.64 o 
   4   7   2       10.60       15.35      1.72 o 
   5   7   2       19.58       23.82      1.81 o 
   6   7   2       26.92       25.61      1.97 o 
   7   7   2       15.70       15.26      1.52 o 
   8   7   2       21.94       25.63      1.84 o 
   9   7   2        3.28        3.04      1.56 o 
  10   7   2        3.63        4.64      1.48 o 
  -9   8   2       10.96       11.67      2.16 o 
  -8   8   2        2.42        3.59      1.66 o 
  -7   8   2        4.53        4.53      1.60 o 
  -6   8   2        9.60       13.37      2.38 o 
  -5   8   2        0.16       -0.22      1.02 o 
  -4   8   2       23.27       25.88      2.00 o 
  -3   8   2        0.43        2.77      2.15 o 
  -2   8   2       32.62       30.44      3.58 o 
  -1   8   2        7.24        9.49      1.99 o 
   0   8   2        9.68       10.14      1.56 o 
   1   8   2       27.20       33.49      2.96 o 
   2   8   2       24.49       21.31      1.63 o 
   3   8   2       43.68       36.94      3.80 o 
   4   8   2       28.14       21.04      2.05 o 
   5   8   2       23.36       23.54      4.26 o 
   6   8   2       56.63       50.24      3.61 o 
   7   8   2       10.62       10.74      2.58 o 
   8   8   2        0.65        2.78      1.52 o 
   9   8   2        0.08        2.07      1.77 o 
  -7   9   2        4.68        4.03      2.79 o 
  -6   9   2        7.65        3.72      2.69 o 
  -5   9   2        0.41       -2.03      2.30 o 
  -4   9   2        0.01       -1.57      2.21 o 
  -3   9   2        0.31        0.26      1.24 o 
  -2   9   2       31.57       26.64      3.56 o 
  -1   9   2        3.96        5.84      1.81 o 
   0   9   2       11.23       10.49      2.04 o 
   1   9   2       77.37       70.05      3.81 o 
   2   9   2       92.25       91.67      4.34 o 
   3   9   2        8.90       16.53      2.26 o 
   4   9   2        6.79       11.98      2.88 o 
   5   9   2       11.51       14.01      3.44 o 
   6   9   2        6.84        7.60      2.11 o 
   7   9   2        0.06        0.87      1.86 o 
  -4  10   2       12.12       16.77      3.54 o 
  -3  10   2        6.36        7.51      2.16 o 
  -2  10   2        1.00        1.76      1.89 o 
  -1  10   2        0.04       -1.38      1.70 o 
   0  10   2        3.85        3.40      2.01 o 
   1  10   2        4.40        6.06      2.10 o 
   2  10   2        0.24        2.18      3.04 o 
   3  10   2        0.67       -1.59      1.59 o 
 -15   0   3        1.12       -1.84      1.84 o 
 -13   0   3       15.36       16.66      1.59 o 
 -11   0   3      166.99      166.19      4.09 o 
  -9   0   3        0.17       -0.18      0.67 o 
  -7   0   3       64.21       61.60      1.93 o 
  -5   0   3     1574.25     1506.52     24.06 o 
  -3   0   3      647.70      645.80     10.55 o 
  -1   0   3     1059.37     1062.14     16.78 o 
   1   0   3      152.40      153.59      3.91 o 
   3   0   3       42.15       35.79      0.73 o 
   5   0   3      944.81      970.47     14.10 o 
   7   0   3      303.02      278.90      4.67 o 
   9   0   3      371.94      379.53      7.07 o 
  11   0   3        0.72       -0.89      0.89 o 
  13   0   3        4.16        2.42      1.67 o 
 -14   1   3        0.07        0.29      0.91 o 
 -13   1   3       16.41       13.06      1.09 o 
 -12   1   3       28.19       27.68      1.24 o 
 -11   1   3        0.00       -0.15      0.64 o 
 -10   1   3        9.29        7.59      0.73 o 
  -9   1   3        4.41        3.33      0.59 o 
  -8   1   3       79.32       77.18      1.56 o 
  -7   1   3      174.89      177.89      2.60 o 
  -6   1   3        7.55        6.98      0.52 o 
  -5   1   3      261.99      284.63      3.42 o 
  -4   1   3      798.36      840.88      8.69 o 
  -3   1   3      235.14      227.32      2.85 o 
  -2   1   3     1869.40     2015.44     20.19 o 
  -1   1   3     3923.71     4232.09     46.60 o 
   0   1   3       43.04       41.40      0.76 o 
   1   1   3       61.14       74.16      1.89 o 
   2   1   3     1121.42     1176.59     11.82 o 
   3   1   3      368.95      369.59      3.72 o 
   4   1   3       86.48       97.23      1.27 o 
   5   1   3        7.58        5.51      0.37 o 
   6   1   3        9.55        9.23      0.45 o 
   7   1   3       56.81       60.98      1.18 o 
   8   1   3       38.99       36.16      1.00 o 
   9   1   3      103.79       98.85      1.88 o 
  10   1   3       22.58       21.83      0.96 o 
  11   1   3        0.12       -0.27      0.69 o 
  12   1   3        2.50        2.82      0.89 o 
  13   1   3        1.27        0.89      1.04 o 
  14   1   3        0.25        1.19      1.18 o 
 -14   2   3        1.38       -0.05      1.00 o 
 -13   2   3        0.00        0.76      0.84 o 
 -12   2   3        0.00        0.39      0.71 o 
 -11   2   3       24.97       28.53      1.18 o 
 -10   2   3        5.62        5.33      0.73 o 
  -9   2   3       91.63       95.52      1.90 o 
  -8   2   3       12.63       13.67      0.76 o 
  -7   2   3      333.74      330.39      4.34 o 
  -6   2   3      195.82      208.78      2.75 o 
  -5   2   3     1267.06     1231.04     13.30 o 
  -4   2   3      100.77      109.56      1.49 o 
  -3   2   3      582.87      557.20      6.16 o 
  -2   2   3        0.89        0.87      0.27 o 
  -1   2   3     8637.77     9150.99    101.11 o 
   0   2   3      153.75      136.86      1.73 o 
   1   2   3     1085.94     1172.24     17.38 o 
   2   2   3      134.00      162.89      2.27 o 
   3   2   3      335.97      323.08      3.84 o 
   4   2   3      121.77      144.54      2.27 o 
   5   2   3      484.30      507.68      5.98 o 
   6   2   3        2.97        1.54      0.35 o 
   7   2   3       46.60       39.62      1.11 o 
   8   2   3       21.54       24.79      0.81 o 
   9   2   3        0.64        1.21      0.55 o 
  10   2   3        8.18        8.59      0.87 o 
  11   2   3        2.08        0.88      0.77 o 
  12   2   3        0.53       -0.23      0.78 o 
  13   2   3        0.82        2.51      0.93 o 
  14   2   3        0.05        1.29      1.32 o 
 -14   3   3        0.16        0.38      1.03 o 
 -13   3   3        0.73        0.46      0.94 o 
 -12   3   3        0.61        0.77      0.83 o 
 -11   3   3        2.23        2.49      0.76 o 
 -10   3   3       67.64       62.08      1.63 o 
  -9   3   3       19.95       18.31      0.93 o 
  -8   3   3       20.26       19.44      0.94 o 
  -7   3   3      134.93      129.68      2.36 o 
  -6   3   3        2.72        2.25      0.46 o 
  -5   3   3        5.59        5.01      0.49 o 
  -4   3   3      185.04      195.80      2.53 o 
  -3   3   3     1448.52     1541.96     17.42 o 
  -2   3   3        3.12        2.89      0.35 o 
  -1   3   3        1.64        2.77      0.30 o 
   0   3   3        3.99        6.99      0.43 o 
   1   3   3       33.30       47.06      0.94 o 
   2   3   3      387.45      492.99      7.25 o 
   3   3   3       91.72      114.41      1.90 o 
   4   3   3      878.15      893.41     15.20 o 
   5   3   3       39.98       39.44      1.20 o 
   6   3   3        4.97        5.68      0.57 o 
   7   3   3        5.57        6.79      0.72 o 
   8   3   3       10.30       11.64      1.00 o 
   9   3   3       14.59       12.80      1.06 o 
  10   3   3        0.15       -0.19      0.67 o 
  11   3   3       28.77       30.44      1.70 o 
  12   3   3       12.27       11.37      1.47 o 
  13   3   3        2.34        2.82      1.30 o 
  14   3   3        0.03       -2.07      2.30 o 
 -13   4   3        6.51        5.62      1.38 o 
 -12   4   3       38.74       35.25      1.84 o 
 -11   4   3       16.74       19.34      1.30 o 
 -10   4   3       91.39       89.55      3.02 o 
  -9   4   3       14.63       15.49      0.98 o 
  -8   4   3       15.75       16.37      0.93 o 
  -7   4   3        0.22       -0.38      0.53 o 
  -6   4   3        1.39        1.07      0.53 o 
  -5   4   3      700.39      686.97      8.38 o 
  -4   4   3        3.61        6.00      0.68 o 
  -3   4   3        3.35        4.86      0.50 o 
  -2   4   3      128.52      131.56      1.96 o 
  -1   4   3     1365.58     1491.00     17.99 o 
   0   4   3      460.46      490.85      5.48 o 
   1   4   3      389.23      390.95      6.76 o 
   2   4   3       35.43       35.41      1.29 o 
   3   4   3      476.96      484.08      6.58 o 
   4   4   3        4.92        6.60      0.59 o 
   5   4   3       59.52       55.92      1.40 o 
   6   4   3       89.32       91.51      2.21 o 
   7   4   3      193.69      169.07      3.81 o 
   8   4   3        0.10        1.74      1.11 o 
   9   4   3       29.90       29.44      1.63 o 
  10   4   3        5.06        8.08      1.20 o 
  11   4   3       25.36       28.37      1.84 o 
  12   4   3        0.02       -1.05      1.12 o 
  13   4   3        0.83        1.25      1.29 o 
 -13   5   3       23.01       21.06      1.67 o 
 -12   5   3        7.08        5.87      1.21 o 
 -11   5   3        4.33        3.38      1.32 o 
 -10   5   3        0.36        0.53      0.88 o 
  -9   5   3        1.15        0.87      0.80 o 
  -8   5   3        3.48        3.39      0.72 o 
  -7   5   3        3.01        1.62      0.63 o 
  -6   5   3        1.45        1.96      0.64 o 
  -5   5   3      115.47      117.44      2.23 o 
  -4   5   3       13.83       16.15      0.79 o 
  -3   5   3       19.01       17.62      0.76 o 
  -2   5   3        9.07       10.90      0.65 o 
  -1   5   3        1.05        0.04      0.38 o 
   0   5   3        0.01       -0.06      0.36 o 
   1   5   3      172.24      185.86      5.27 o 
   2   5   3       32.91       31.46      1.34 o 
   3   5   3       14.14       12.23      0.70 o 
   4   5   3        1.36        3.12      0.73 o 
   5   5   3        0.10        0.25      0.66 o 
   6   5   3        3.44        5.73      0.94 o 
   7   5   3       14.34       11.73      1.19 o 
   8   5   3        0.21        0.98      0.89 o 
   9   5   3       45.84       36.51      1.88 o 
  10   5   3        2.99        1.64      1.33 o 
  11   5   3        5.16        4.65      1.30 o 
  12   5   3        5.18        6.50      1.49 o 
 -12   6   3        0.44        3.36      2.58 o 
 -11   6   3        0.57       -0.27      1.01 o 
 -10   6   3        1.30        2.78      1.08 o 
  -9   6   3       42.14       46.58      1.91 o 
  -8   6   3        0.39       -0.80      0.80 o 
  -7   6   3       50.28       56.21      2.88 o 
  -6   6   3       48.92       45.89      1.45 o 
  -5   6   3      246.02      250.30      3.90 o 
  -4   6   3      215.11      225.57      3.86 o 
  -3   6   3       10.93        9.64      1.02 o 
  -2   6   3       25.49       18.26      1.09 o 
  -1   6   3      199.41      188.55      3.20 o 
   0   6   3       67.96       66.82      1.54 o 
   1   6   3      389.97      371.02      8.96 o 
   2   6   3       18.05       14.96      1.18 o 
   3   6   3      316.34      304.21      8.14 o 
   4   6   3        1.20        0.56      0.91 o 
   5   6   3       61.90       66.82      2.56 o 
   6   6   3        0.36        0.12      0.84 o 
   7   6   3       60.99       61.26      2.33 o 
   8   6   3        2.98        1.24      1.18 o 
   9   6   3        2.11        1.54      1.11 o 
  10   6   3        5.46        6.12      1.38 o 
  11   6   3       11.42       18.35      2.89 o 
 -11   7   3        1.48        3.46      1.81 o 
 -10   7   3        0.36        0.11      1.26 o 
  -9   7   3       28.10       22.35      1.61 o 
  -8   7   3        2.79        3.25      1.01 o 
  -7   7   3       27.82       20.67      1.36 o 
  -6   7   3       24.19       24.55      1.41 o 
  -5   7   3        1.06        0.82      0.79 o 
  -4   7   3       19.33       19.97      1.07 o 
  -3   7   3      133.73      129.53      3.43 o 
  -2   7   3       32.52       33.54      2.24 o 
  -1   7   3       52.18       48.89      2.33 o 
   0   7   3       23.01       21.18      1.73 o 
   1   7   3        6.91        8.35      1.47 o 
   2   7   3        3.54        4.20      0.95 o 
   3   7   3       85.81       76.24      2.89 o 
   4   7   3       28.13       27.57      2.55 o 
   5   7   3       30.21       21.59      1.76 o 
   6   7   3       28.46       32.29      2.06 o 
   7   7   3        2.13       -0.46      1.14 o 
   8   7   3        0.02       -0.42      1.93 o 
   9   7   3        0.60        0.35      1.18 o 
  10   7   3        1.44       -1.08      1.75 o 
  -9   8   3        0.83       -0.05      2.80 o 
  -8   8   3       19.70       23.62      2.66 o 
  -7   8   3        2.39        0.71      1.14 o 
  -6   8   3        6.47        7.68      1.37 o 
  -5   8   3       30.12       33.90      3.94 o 
  -4   8   3       33.64       38.06      2.52 o 
  -3   8   3       12.66       16.46      3.00 o 
  -2   8   3        9.79       13.41      2.20 o 
  -1   8   3       85.72       84.97      7.60 o 
   0   8   3        7.26       10.47      1.29 o 
   1   8   3      190.75      186.01      4.42 o 
   2   8   3        0.04        2.03      1.09 o 
   3   8   3       34.50       36.80      2.19 o 
   4   8   3       34.55       33.46      2.17 o 
   5   8   3       28.91       32.01      2.82 o 
   6   8   3       76.70       80.57      5.10 o 
   7   8   3        3.23        3.66      1.80 o 
   8   8   3       20.23       21.35      2.15 o 
   9   8   3        0.00        0.19      1.94 o 
  -7   9   3        6.38        4.46      2.05 o 
  -6   9   3        0.09        0.21      2.56 o 
  -5   9   3        2.16        0.97      1.30 o 
  -4   9   3       11.22        7.79      1.66 o 
  -3   9   3        0.00        1.79      1.42 o 
  -2   9   3       10.98        9.18      3.00 o 
  -1   9   3        0.00       -0.18      2.22 o 
   0   9   3       23.61       24.64      2.51 o 
   1   9   3       28.25       24.91      2.54 o 
   2   9   3        0.08        0.71      1.63 o 
   3   9   3        0.10        1.18      1.52 o 
   4   9   3        2.92        4.37      1.57 o 
   5   9   3        0.02        1.93      3.74 o 
   6   9   3        4.58        2.07      2.70 o 
   7   9   3        0.06       -0.83      1.74 o 
  -4  10   3        3.56        8.27      3.18 o 
  -3  10   3        0.69        0.93      2.00 o 
  -2  10   3        4.82        7.73      2.17 o 
  -1  10   3        0.29        2.34      3.16 o 
   0  10   3       50.37       59.12      4.01 o 
   1  10   3        8.65        9.02      2.14 o 
   2  10   3       59.68       60.47      3.77 o 
   3  10   3        4.31        3.91      1.89 o 
 -14   0   4        1.57        2.59      1.28 o 
 -12   0   4       20.10       21.13      1.61 o 
 -10   0   4       63.66       56.13      2.86 o 
  -8   0   4      107.57       98.29      2.55 o 
  -6   0   4      539.77      536.12      9.14 o 
  -4   0   4      941.61      891.59     14.44 o 
  -2   0   4     3539.29     3598.53     83.36 o 
   0   0   4     7732.82     8317.29    116.38 o 
   2   0   4      659.20      714.64     10.73 o 
   4   0   4     1439.99     1639.67     23.34 o 
   6   0   4      108.32      104.77      2.09 o 
   8   0   4        3.73        2.80      0.96 o 
  10   0   4        5.74        3.61      0.88 o 
  12   0   4       27.30       25.31      2.31 o 
  14   0   4       13.24       17.56      2.45 o 
 -14   1   4        0.24       -0.42      0.84 o 
 -13   1   4        4.14        4.27      0.89 o 
 -12   1   4        0.43        0.37      0.69 o 
 -11   1   4       15.23       14.39      0.96 o 
 -10   1   4        3.98        3.98      0.69 o 
  -9   1   4        0.01       -0.38      0.48 o 
  -8   1   4        5.03        3.23      0.54 o 
  -7   1   4       33.91       35.38      1.01 o 
  -6   1   4       86.28       87.47      1.54 o 
  -5   1   4       25.23       24.09      0.72 o 
  -4   1   4      138.93      128.60      1.73 o 
  -3   1   4       13.84       13.33      0.43 o 
  -2   1   4     1294.01     1320.31     14.00 o 
  -1   1   4     2520.61     2693.75     28.08 o 
   0   1   4      560.68      545.32     10.84 o 
   1   1   4      241.98      255.76      3.49 o 
   2   1   4      136.97      129.25      1.65 o 
   3   1   4      682.63      733.74      8.37 o 
   4   1   4     1481.11     1571.26     15.06 o 
   5   1   4       12.47       11.03      0.58 o 
   6   1   4      285.47      300.10      3.65 o 
   7   1   4       56.24       54.29      1.23 o 
   8   1   4      251.16      252.45      3.28 o 
   9   1   4       61.56       53.64      1.35 o 
  10   1   4       18.93       17.94      0.99 o 
  11   1   4        1.65        1.38      0.79 o 
  12   1   4       13.44       16.08      1.32 o 
  13   1   4        1.54        0.89      1.10 o 
  14   1   4        0.87        1.62      1.23 o 
 -14   2   4        2.65        1.85      1.02 o 
 -13   2   4        6.40        5.56      0.98 o 
 -12   2   4        0.37        0.51      0.71 o 
 -11   2   4        0.75        0.27      0.64 o 
 -10   2   4        9.03       10.86      0.84 o 
  -9   2   4       10.54       11.19      0.78 o 
  -8   2   4       23.16       23.42      0.92 o 
  -7   2   4       11.02       10.27      0.65 o 
  -6   2   4      382.16      389.73      4.92 o 
  -5   2   4      379.91      374.29      4.67 o 
  -4   2   4      470.59      495.18      5.32 o 
  -3   2   4       71.51       63.92      1.42 o 
  -2   2   4      153.55      148.68      1.98 o 
  -1   2   4      512.30      567.25      6.13 o 
   0   2   4       24.98       18.51      0.47 o 
   1   2   4      251.44      269.93      9.02 o 
   2   2   4      827.46      862.11     13.68 o 
   3   2   4      716.51      770.47      8.81 o 
   4   2   4      785.88      852.84      9.68 o 
   5   2   4      269.86      290.23      4.21 o 
   6   2   4        6.45        4.93      0.51 o 
   7   2   4       88.88       88.08      1.57 o 
   8   2   4       12.30       12.82      0.65 o 
   9   2   4       35.89       35.34      1.61 o 
  10   2   4       99.36      104.76      2.88 o 
  11   2   4        4.04        4.46      0.86 o 
  12   2   4        6.76        6.42      0.95 o 
  13   2   4        2.53        3.48      1.47 o 
  14   2   4        0.28        0.68      2.27 o 
 -14   3   4        1.43        0.96      1.06 o 
 -13   3   4        0.80       -0.37      0.89 o 
 -12   3   4        4.99        6.62      0.92 o 
 -11   3   4        3.05        2.82      0.76 o 
 -10   3   4       43.74       42.34      1.49 o 
  -9   3   4        1.06        0.28      0.58 o 
  -8   3   4        5.38        3.69      0.62 o 
  -7   3   4      228.11      219.10      3.20 o 
  -6   3   4        1.53        3.75      0.52 o 
  -5   3   4      226.68      232.10      2.99 o 
  -4   3   4       23.32       31.77      1.40 o 
  -3   3   4     1209.35     1215.40     13.85 o 
  -2   3   4     2681.96     2824.76     40.60 o 
  -1   3   4       68.20       66.47      1.10 o 
   0   3   4       92.31       86.41      1.63 o 
   1   3   4      351.75      363.95      5.42 o 
   2   3   4      919.16      988.09     20.94 o 
   3   3   4        0.51        1.46      0.34 o 
   4   3   4     1091.85     1111.82     14.51 o 
   5   3   4      207.85      213.81      3.08 o 
   6   3   4      229.92      217.08      3.86 o 
   7   3   4       48.14       49.78      1.89 o 
   8   3   4       52.59       52.03      1.93 o 
   9   3   4        3.63        1.28      1.05 o 
  10   3   4       44.86       45.33      1.99 o 
  11   3   4        1.61        1.15      1.03 o 
  12   3   4       17.92       17.82      1.61 o 
  13   3   4        1.34        0.94      1.36 o 
 -13   4   4       10.33       10.38      1.41 o 
 -12   4   4        4.72        4.66      1.15 o 
 -11   4   4        2.39        3.73      0.98 o 
 -10   4   4       27.45       29.77      1.31 o 
  -9   4   4        6.28        5.11      0.81 o 
  -8   4   4        5.81        5.32      0.75 o 
  -7   4   4        0.25       -0.64      0.64 o 
  -6   4   4      326.35      324.10      4.65 o 
  -5   4   4      838.92      837.45      9.93 o 
  -4   4   4      212.38      207.60      2.93 o 
  -3   4   4      139.37      150.51      2.59 o 
  -2   4   4      899.27      864.74     11.49 o 
  -1   4   4       19.74       24.14      0.70 o 
   0   4   4      199.47      211.72      3.94 o 
   1   4   4       73.27       93.29      2.21 o 
   2   4   4      128.32      130.43      2.79 o 
   3   4   4        2.11        1.50      0.53 o 
   4   4   4        0.74        1.79      0.47 o 
   5   4   4       38.98       37.29      1.31 o 
   6   4   4       27.58       23.70      1.15 o 
   7   4   4        2.15        3.44      0.87 o 
   8   4   4        2.62        3.73      0.95 o 
   9   4   4        4.17        5.13      1.37 o 
  10   4   4        2.11        2.94      1.12 o 
  11   4   4        4.77        5.97      1.31 o 
  12   4   4        6.19        4.92      1.35 o 
  13   4   4        3.29        4.12      1.41 o 
 -13   5   4        2.20        2.68      1.24 o 
 -12   5   4        0.36        0.03      1.00 o 
 -11   5   4        2.70        1.66      1.04 o 
 -10   5   4        1.48        0.82      0.86 o 
  -9   5   4        0.19       -0.69      0.69 o 
  -8   5   4        4.85        6.05      0.81 o 
  -7   5   4       37.42       37.48      1.29 o 
  -6   5   4      276.83      277.55      4.86 o 
  -5   5   4       14.95       16.27      1.05 o 
  -4   5   4       51.04       55.15      1.57 o 
  -3   5   4      125.96      134.80      2.66 o 
  -2   5   4      684.23      671.11      9.21 o 
  -1   5   4       17.30       14.97      0.72 o 
   0   5   4       10.85        7.05      0.59 o 
   1   5   4       11.08       15.04      1.22 o 
   2   5   4      331.43      348.35      8.31 o 
   3   5   4        2.03        1.61      0.83 o 
   4   5   4       16.87       17.37      1.41 o 
   5   5   4       49.90       43.79      1.95 o 
   6   5   4        0.06        0.28      0.78 o 
   7   5   4       70.72       63.34      2.22 o 
   8   5   4       67.37       58.97      3.64 o 
   9   5   4       11.09       11.10      1.31 o 
  10   5   4       15.87       17.79      1.58 o 
  11   5   4        2.72        3.04      1.44 o 
  12   5   4        2.90        1.20      1.44 o 
 -12   6   4        0.39       -1.06      1.06 o 
 -11   6   4        0.54       -0.18      1.03 o 
 -10   6   4       32.66       33.09      1.76 o 
  -9   6   4        0.28        0.47      0.93 o 
  -8   6   4       15.59       14.63      1.16 o 
  -7   6   4        0.01        0.61      0.69 o 
  -6   6   4       88.63       86.20      2.00 o 
  -5   6   4        1.66        1.97      0.67 o 
  -4   6   4        0.25        0.36      0.64 o 
  -3   6   4        2.37        1.91      0.64 o 
  -2   6   4        1.08        1.73      0.54 o 
  -1   6   4      186.76      180.23      2.82 o 
   0   6   4       18.56       17.78      1.61 o 
   1   6   4      534.39      549.08      8.64 o 
   2   6   4      180.31      171.94      4.41 o 
   3   6   4      153.32      150.40      4.03 o 
   4   6   4       30.15       29.25      1.68 o 
   5   6   4      179.23      159.94      4.29 o 
   6   6   4       22.25       24.30      2.53 o 
   7   6   4        0.65        1.59      1.31 o 
   8   6   4        0.85        1.33      1.14 o 
   9   6   4        0.00        0.61      1.08 o 
  10   6   4        1.41       -0.53      1.11 o 
  11   6   4        7.58        8.39      1.92 o 
 -11   7   4        0.74       -0.43      4.26 o 
 -10   7   4        4.02        3.04      1.29 o 
  -9   7   4       33.42       36.92      2.05 o 
  -8   7   4       18.76       24.80      2.49 o 
  -7   7   4        3.70        6.13      1.08 o 
  -6   7   4       35.42       38.73      1.87 o 
  -5   7   4        7.30        8.57      0.97 o 
  -4   7   4        1.90        3.67      0.95 o 
  -3   7   4        1.64        1.42      0.97 o 
  -2   7   4       78.35       78.25      2.54 o 
  -1   7   4        6.58        6.63      1.75 o 
   0   7   4        3.24        1.77      1.23 o 
   1   7   4       54.18       47.50      2.41 o 
   2   7   4      105.88      102.45      2.92 o 
   3   7   4       26.47       29.08      2.27 o 
   4   7   4      288.37      269.66      6.46 o 
   5   7   4       18.98       17.11      1.66 o 
   6   7   4       13.79       14.32      2.20 o 
   7   7   4        4.44        3.95      1.34 o 
   8   7   4       17.32       16.73      2.42 o 
   9   7   4        0.14        2.90      1.45 o 
  10   7   4        0.52       -0.18      1.46 o 
  -9   8   4        4.81        4.86      1.92 o 
  -8   8   4        0.16       -0.18      1.20 o 
  -7   8   4        0.16       -1.15      1.15 o 
  -6   8   4        1.31        1.58      1.25 o 
  -5   8   4       30.76       31.12      2.02 o 
  -4   8   4        8.85        7.40      1.94 o 
  -3   8   4       26.09       24.19      2.66 o 
  -2   8   4       14.88       13.77      2.32 o 
  -1   8   4       21.34       19.79      2.05 o 
   0   8   4       25.08       24.72      1.65 o 
   1   8   4        0.81        0.64      1.01 o 
   2   8   4        1.39        1.99      1.05 o 
   3   8   4        1.55       -0.04      1.14 o 
   4   8   4       34.35       29.87      2.77 o 
   5   8   4        0.02        0.71      1.31 o 
   6   8   4       27.16       20.45      1.92 o 
   7   8   4        0.00        0.71      1.39 o 
   8   8   4        1.87        4.47      2.06 o 
  -7   9   4        0.01       -0.76      1.78 o 
  -6   9   4        9.18       11.38      1.61 o 
  -5   9   4        0.01       -1.08      1.90 o 
  -4   9   4        0.44        1.61      1.50 o 
  -3   9   4       19.69       27.42      3.99 o 
  -2   9   4       32.09       27.82      4.01 o 
  -1   9   4       15.81       20.70      2.56 o 
   0   9   4       53.81       49.91      3.20 o 
   1   9   4       44.53       44.80      5.47 o 
   2   9   4       75.93       71.49      3.38 o 
   3   9   4        4.97        7.09      1.86 o 
   4   9   4       10.72       10.79      2.18 o 
   5   9   4        7.13        6.13      1.47 o 
   6   9   4       35.81       34.50      2.48 o 
  -3  10   4        0.07        0.17      1.49 o 
  -2  10   4        2.90       -0.14      1.74 o 
  -1  10   4       21.99       17.17      3.98 o 
   0  10   4       12.66       11.20      3.21 o 
   1  10   4        7.26       11.12      2.15 o 
   2  10   4        0.08        0.77      2.13 o 
   3  10   4        7.22        8.41      2.02 o 
 -13   0   5        0.62       -0.31      1.09 o 
 -11   0   5       28.13       26.29      2.04 o 
  -9   0   5       38.55       35.85      1.61 o 
  -7   0   5      223.60      241.99      4.72 o 
  -5   0   5      252.15      239.22      6.15 o 
  -3   0   5        2.11        2.65      0.41 o 
  -1   0   5     2192.09     2321.42     32.40 o 
   1   0   5     1284.54     1366.72     19.14 o 
   3   0   5       14.56        8.89      0.56 o 
   5   0   5       66.75       66.31      1.46 o 
   7   0   5     1215.87     1183.35     17.30 o 
   9   0   5       13.30       11.48      1.03 o 
  11   0   5       34.28       33.52      2.47 o 
  13   0   5       10.30       10.42      2.03 o 
 -14   1   5        0.03       -0.82      0.82 o 
 -13   1   5       57.96       57.97      2.07 o 
 -12   1   5        9.56        9.86      0.94 o 
 -11   1   5        2.87        1.84      0.70 o 
 -10   1   5        0.07       -0.29      0.56 o 
  -9   1   5       18.45       18.84      0.88 o 
  -8   1   5       23.02       21.33      0.87 o 
  -7   1   5      396.17      393.93      5.04 o 
  -6   1   5        6.06        6.50      0.51 o 
  -5   1   5      165.80      140.88      2.07 o 
  -4   1   5        7.51        9.57      0.48 o 
  -3   1   5     3003.56     3087.96     39.56 o 
  -2   1   5       32.98       35.32      0.68 o 
  -1   1   5     1313.28     1299.83     13.68 o 
   0   1   5       21.64       24.86      0.52 o 
   1   1   5       83.59       82.83      1.34 o 
   2   1   5      105.52      111.26      1.56 o 
   3   1   5      604.40      650.72      7.99 o 
   4   1   5      127.81      142.43      2.08 o 
   5   1   5      423.74      414.69      4.46 o 
   6   1   5        1.44        2.11      0.35 o 
   7   1   5      345.26      364.05      4.13 o 
   8   1   5      177.63      174.77      2.45 o 
   9   1   5       68.15       67.46      1.49 o 
  10   1   5       38.84       38.91      1.42 o 
  11   1   5       36.35       37.56      1.70 o 
  12   1   5        9.35        8.53      1.34 o 
  13   1   5        0.29        0.79      1.06 o 
  14   1   5       20.59       25.85      2.30 o 
 -14   2   5        0.48       -0.80      0.92 o 
 -13   2   5        0.50       -0.14      0.79 o 
 -12   2   5        1.03        1.33      0.78 o 
 -11   2   5        0.06       -0.66      0.67 o 
 -10   2   5       57.52       59.48      1.59 o 
  -9   2   5       74.87       68.09      1.60 o 
  -8   2   5       88.64       87.23      1.75 o 
  -7   2   5      204.76      197.10      2.91 o 
  -6   2   5       65.74       67.92      1.38 o 
  -5   2   5       22.20       14.33      0.66 o 
  -4   2   5      454.55      485.42      6.96 o 
  -3   2   5      747.84      833.86     10.20 o 
  -2   2   5       65.41       71.36      1.33 o 
  -1   2   5     1041.35     1199.51     15.55 o 
   0   2   5        2.01        2.17      0.27 o 
   1   2   5      342.90      389.85      7.84 o 
   2   2   5       71.84       68.04      3.16 o 
   3   2   5      165.40      181.21      2.45 o 
   4   2   5      252.59      285.85      3.79 o 
   5   2   5        7.48        9.97      0.47 o 
   6   2   5       45.01       44.15      2.03 o 
   7   2   5      204.57      193.88      3.63 o 
   8   2   5       35.12       31.04      1.33 o 
   9   2   5       72.59       67.10      2.27 o 
  10   2   5       41.98       39.09      1.86 o 
  11   2   5        6.68        4.91      1.14 o 
  12   2   5        9.52       13.97      1.75 o 
  13   2   5        0.38       -0.84      1.30 o 
 -14   3   5        0.46        0.72      1.07 o 
 -13   3   5        0.02       -0.89      0.89 o 
 -12   3   5        2.71        4.43      0.86 o 
 -11   3   5        5.16        5.69      0.85 o 
 -10   3   5       43.02       43.06      1.40 o 
  -9   3   5       54.59       62.39      1.60 o 
  -8   3   5       91.66       89.22      1.83 o 
  -7   3   5     1200.56     1193.75     13.93 o 
  -6   3   5       13.67       12.98      0.71 o 
  -5   3   5      408.78      422.81      4.99 o 
  -4   3   5      118.98      120.10      2.00 o 
  -3   3   5     1993.96     2138.44     25.53 o 
  -2   3   5      159.90      180.06      3.04 o 
  -1   3   5        1.57        1.53      0.25 o 
   0   3   5       40.19       53.87      1.44 o 
   1   3   5      282.33      264.74      4.09 o 
   2   3   5      437.74      447.76      9.00 o 
   3   3   5      274.76      277.09      4.26 o 
   4   3   5        9.57       15.42      0.84 o 
   5   3   5       96.83       85.24      1.97 o 
   6   3   5        0.12       -0.49      0.60 o 
   7   3   5       18.59       19.17      1.23 o 
   8   3   5        9.57       10.49      1.67 o 
   9   3   5        0.47        0.50      0.82 o 
  10   3   5        8.97        7.39      1.19 o 
  11   3   5       31.21       31.74      1.86 o 
  12   3   5        0.01       -0.99      0.99 o 
  13   3   5        5.12        2.45      1.57 o 
 -13   4   5        0.40       -0.44      1.09 o 
 -12   4   5        7.16        7.04      1.15 o 
 -11   4   5       18.79       19.66      1.22 o 
 -10   4   5        0.02        0.33      0.71 o 
  -9   4   5        0.04       -0.60      0.60 o 
  -8   4   5        5.44        6.32      0.97 o 
  -7   4   5      122.75      122.80      2.37 o 
  -6   4   5      108.61      101.20      2.07 o 
  -5   4   5      145.43      134.92      2.22 o 
  -4   4   5        0.76        1.18      0.69 o 
  -3   4   5       11.37        8.38      0.62 o 
  -2   4   5       89.72      101.88      1.84 o 
  -1   4   5       20.96       26.91      0.77 o 
   0   4   5        4.82        4.37      0.43 o 
   1   4   5       95.70       90.52      2.09 o 
   2   4   5        1.47        2.94      0.44 o 
   3   4   5       16.36       17.21      0.93 o 
   4   4   5       46.35       48.03      1.29 o 
   5   4   5       83.34       78.96      2.18 o 
   6   4   5       81.18       83.05      2.66 o 
   7   4   5      162.31      145.42      3.44 o 
   8   4   5       18.46       18.06      1.32 o 
   9   4   5        0.07       -0.85      0.85 o 
  10   4   5        0.14        0.48      1.00 o 
  11   4   5       14.40       13.54      1.53 o 
  12   4   5        1.48        2.22      1.21 o 
  13   4   5       11.95       11.18      3.82 o 
 -13   5   5        0.72        3.15      1.37 o 
 -12   5   5        0.28        0.22      1.04 o 
 -11   5   5        8.39       11.66      1.58 o 
 -10   5   5        0.04       -0.68      0.85 o 
  -9   5   5       10.38       11.14      0.98 o 
  -8   5   5        0.73        0.07      0.67 o 
  -7   5   5       56.99       53.91      1.56 o 
  -6   5   5       21.70       20.56      1.00 o 
  -5   5   5      460.44      453.20      6.69 o 
  -4   5   5      693.19      665.79      8.61 o 
  -3   5   5      317.86      323.07      4.90 o 
  -2   5   5      209.14      203.62      3.04 o 
  -1   5   5      551.79      543.28      7.55 o 
   0   5   5        2.96        1.97      0.42 o 
   1   5   5     1041.59     1051.73     15.40 o 
   2   5   5       17.30       18.82      1.63 o 
   3   5   5      259.08      236.18      8.22 o 
   4   5   5        1.25        0.62      0.85 o 
   5   5   5      159.42      149.41      3.91 o 
   6   5   5        0.73        2.08      0.91 o 
   7   5   5       15.98       19.95      1.36 o 
   8   5   5        4.83        4.31      1.03 o 
   9   5   5        5.39        5.97      1.20 o 
  10   5   5        0.01       -0.44      1.09 o 
  11   5   5        7.14        8.89      1.53 o 
  12   5   5        2.89        4.51      1.41 o 
 -12   6   5        0.12       -1.09      1.09 o 
 -11   6   5        0.07       -0.96      0.96 o 
 -10   6   5        1.28        1.62      1.30 o 
  -9   6   5        6.30       10.27      1.31 o 
  -8   6   5        0.50       -0.73      0.77 o 
  -7   6   5        3.53        3.91      0.94 o 
  -6   6   5        1.30        1.07      0.69 o 
  -5   6   5        2.04       -0.34      0.85 o 
  -4   6   5        4.95        5.80      0.78 o 
  -3   6   5       67.89       68.01      2.19 o 
  -2   6   5      274.61      280.68      5.76 o 
  -1   6   5       10.83        8.71      0.93 o 
   0   6   5       91.70       86.99      3.25 o 
   1   6   5      231.04      232.32      6.14 o 
   2   6   5        0.48       -0.87      1.17 o 
   3   6   5      105.32       97.69      3.78 o 
   4   6   5       28.76       27.02      2.15 o 
   5   6   5       34.47       30.24      2.30 o 
   6   6   5       18.46       18.09      1.53 o 
   7   6   5       11.39       11.90      1.47 o 
   8   6   5       10.39        9.10      1.46 o 
   9   6   5        1.81       -0.81      1.33 o 
  10   6   5        0.30        1.43      1.37 o 
  11   6   5        9.78       11.31      3.93 o 
 -10   7   5        5.82        3.74      1.73 o 
  -9   7   5        3.38        2.07      1.33 o 
  -8   7   5        8.74        9.78      1.40 o 
  -7   7   5       66.38       74.33      2.84 o 
  -6   7   5        1.50        2.57      1.44 o 
  -5   7   5       28.70       35.35      1.76 o 
  -4   7   5       21.45       21.92      1.55 o 
  -3   7   5      236.23      239.16      7.06 o 
  -2   7   5        0.14        0.61      0.95 o 
  -1   7   5       63.12       65.85      2.89 o 
   0   7   5       24.74       22.21      1.81 o 
   1   7   5       27.11       23.41      1.47 o 
   2   7   5       43.64       39.40      2.01 o 
   3   7   5       19.54       22.05      1.53 o 
   4   7   5      167.41      171.02      4.66 o 
   5   7   5        0.02        1.19      1.77 o 
   6   7   5       43.99       46.85      2.41 o 
   7   7   5       24.55       26.52      1.98 o 
   8   7   5        1.72        3.70      1.36 o 
   9   7   5       21.12       26.83      2.41 o 
  10   7   5        3.30        4.08      4.91 o 
  -9   8   5        1.16        0.88      1.34 o 
  -8   8   5        1.69        2.29      1.34 o 
  -7   8   5        4.33        4.67      2.02 o 
  -6   8   5        0.04       -0.63      1.21 o 
  -5   8   5        0.32        2.63      1.28 o 
  -4   8   5        0.04       -1.02      1.30 o 
  -3   8   5        0.05       -1.11      1.76 o 
  -2   8   5        6.99        6.67      1.51 o 
  -1   8   5        6.81        8.78      1.64 o 
   0   8   5       27.29       24.64      1.66 o 
   1   8   5        5.06        3.69      1.12 o 
   2   8   5        0.01       -0.44      0.99 o 
   3   8   5        0.81       -0.37      0.99 o 
   4   8   5        9.36        5.37      1.41 o 
   5   8   5        0.07       -0.05      1.92 o 
   6   8   5        9.59        6.12      1.54 o 
   7   8   5        2.77        2.42      4.07 o 
   8   8   5        0.77        7.32      4.39 o 
  -7   9   5        2.12        0.20      1.27 o 
  -6   9   5        9.95        7.11      1.56 o 
  -5   9   5        3.62        3.43      2.58 o 
  -4   9   5       23.77       25.74      2.43 o 
  -3   9   5       11.70       12.28      3.41 o 
  -2   9   5       10.76       14.29      3.47 o 
  -1   9   5       37.84       33.20      2.80 o 
   0   9   5       46.89       48.77      3.26 o 
   1   9   5       10.85       13.35      2.63 o 
   2   9   5       10.45       12.04      1.80 o 
   3   9   5       29.03       28.57      1.92 o 
   4   9   5        0.94        5.61      1.36 o 
   5   9   5        3.42        7.16      1.90 o 
   6   9   5        0.42        1.32      2.21 o 
  -3  10   5        3.29        3.56      3.12 o 
  -2  10   5        0.84        2.26      1.80 o 
  -1  10   5        0.01       -1.58      1.58 o 
   0  10   5       18.06       21.98      3.18 o 
   1  10   5        6.55        3.96      3.64 o 
   2  10   5        2.87        2.48      1.79 o 
 -14   0   6        5.45        5.00      1.45 o 
 -12   0   6       12.70        9.29      1.32 o 
 -10   0   6       13.94       17.21      1.32 o 
  -8   0   6        5.40        5.42      0.92 o 
  -6   0   6      987.09      955.35     15.73 o 
  -4   0   6      449.47      415.92      7.11 o 
  -2   0   6      117.16      103.57      2.39 o 
   0   0   6       19.49       21.08      0.66 o 
   2   0   6     6134.74     6682.92    110.98 o 
   4   0   6      277.20      343.15      6.85 o 
   6   0   6       96.03       76.54      1.72 o 
   8   0   6      157.10      154.84      3.39 o 
  10   0   6        0.35       -0.55      1.02 o 
  12   0   6       45.36       46.66      2.96 o 
  14   0   6       64.20       75.24      9.91 o 
 -14   1   6        0.02        1.33      0.91 o 
 -13   1   6        0.07        1.13      0.83 o 
 -12   1   6        6.88        5.36      0.86 o 
 -11   1   6       34.40       37.52      1.33 o 
 -10   1   6        2.07        1.73      0.61 o 
  -9   1   6      187.56      174.72      2.82 o 
  -8   1   6      157.38      152.71      2.66 o 
  -7   1   6       12.69       15.92      0.93 o 
  -6   1   6        6.00        6.39      0.92 o 
  -5   1   6      279.54      282.59      3.66 o 
  -4   1   6       30.50       23.27      1.11 o 
  -3   1   6     2080.17     2225.69     26.47 o 
  -2   1   6       60.22       58.42      1.13 o 
  -1   1   6        2.23        2.16      0.31 o 
   0   1   6     2276.10     2453.97     31.17 o 
   1   1   6      668.46      746.94      9.71 o 
   2   1   6     1175.97     1385.59     16.70 o 
   3   1   6      895.95     1034.02     12.42 o 
   4   1   6      245.23      305.35      4.32 o 
   5   1   6       83.40       97.85      1.80 o 
   6   1   6       23.16       25.86      0.68 o 
   7   1   6       50.43       46.02      0.99 o 
   8   1   6       33.25       33.95      0.94 o 
   9   1   6       34.13       30.12      1.18 o 
  10   1   6        0.11        1.03      0.71 o 
  11   1   6       52.69       56.57      1.93 o 
  12   1   6       25.37       27.23      1.61 o 
  13   1   6        0.41        2.53      1.44 o 
 -14   2   6        0.91        1.59      0.94 o 
 -13   2   6       35.88       44.43      1.76 o 
 -12   2   6       36.85       36.17      1.43 o 
 -11   2   6        0.96        2.12      0.75 o 
 -10   2   6       22.84       22.89      1.08 o 
  -9   2   6       44.08       40.59      1.28 o 
  -8   2   6        3.77        4.64      0.64 o 
  -7   2   6      190.55      188.07      2.84 o 
  -6   2   6      202.72      187.06      2.93 o 
  -5   2   6       59.96       70.65      1.90 o 
  -4   2   6      205.99      183.49      2.69 o 
  -3   2   6      159.94      182.75      2.61 o 
  -2   2   6        0.14        3.34      0.38 o 
  -1   2   6      532.29      595.90      9.86 o 
   0   2   6      814.68      799.00     10.43 o 
   1   2   6      560.80      642.54      9.22 o 
   2   2   6     2228.47     2281.30     42.48 o 
   3   2   6       13.37       13.05      0.57 o 
   4   2   6      172.98      171.78      2.64 o 
   5   2   6       74.11       79.04      1.55 o 
   6   2   6     1149.18     1151.04     16.71 o 
   7   2   6       13.15       15.00      1.02 o 
   8   2   6      588.54      603.59     10.46 o 
   9   2   6       16.00       20.02      1.37 o 
  10   2   6       43.41       46.69      2.17 o 
  11   2   6        1.88        3.25      1.07 o 
  12   2   6        1.68        0.64      1.32 o 
  13   2   6        1.62        1.67      1.40 o 
 -14   3   6        2.29        1.34      1.01 o 
 -13   3   6        7.17        9.50      1.65 o 
 -12   3   6        0.07        0.98      0.79 o 
 -11   3   6       16.52       17.72      1.09 o 
 -10   3   6       85.65       78.87      1.88 o 
  -9   3   6       27.88       28.78      1.12 o 
  -8   3   6      131.19      138.50      3.57 o 
  -7   3   6      251.75      229.06      3.36 o 
  -6   3   6       26.79       25.21      0.92 o 
  -5   3   6        6.07        3.36      0.49 o 
  -4   3   6      144.99      153.71      2.42 o 
  -3   3   6        2.23        1.71      0.47 o 
  -2   3   6       91.00      101.71      2.13 o 
  -1   3   6      554.03      644.73      8.60 o 
   0   3   6        0.75        0.23      0.31 o 
   1   3   6        0.64        0.75      0.54 o 
   2   3   6       16.87       20.43      1.50 o 
   3   3   6       56.65       59.24      1.35 o 
   4   3   6        5.34        7.16      1.11 o 
   5   3   6        8.90        9.15      1.04 o 
   6   3   6      454.64      476.27      7.48 o 
   7   3   6       18.22       16.45      1.15 o 
   8   3   6        6.80        4.71      0.90 o 
   9   3   6       27.90       32.15      1.66 o 
  10   3   6       61.63       58.14      2.27 o 
  11   3   6        1.84        0.45      1.08 o 
  12   3   6        0.25        0.34      1.31 o 
  13   3   6        6.37        9.00      1.81 o 
 -13   4   6        0.06        1.09      1.14 o 
 -12   4   6        5.33        2.74      1.45 o 
 -11   4   6       17.31       18.67      1.43 o 
 -10   4   6        0.01        1.05      0.75 o 
  -9   4   6        6.09        5.19      0.84 o 
  -8   4   6        0.08       -0.34      0.58 o 
  -7   4   6      170.52      156.18      3.41 o 
  -6   4   6       87.14       90.64      1.95 o 
  -5   4   6      240.91      234.03      3.55 o 
  -4   4   6     1241.13     1266.16     15.53 o 
  -3   4   6       13.71       14.73      0.77 o 
  -2   4   6      532.79      519.28      7.19 o 
  -1   4   6        3.47        6.23      0.53 o 
   0   4   6      742.53      758.75     10.12 o 
   1   4   6       48.49       53.17      1.15 o 
   2   4   6       80.13       69.61      1.83 o 
   3   4   6      310.41      314.93      6.85 o 
   4   4   6       16.19       15.57      0.71 o 
   5   4   6      141.61      133.58      3.46 o 
   6   4   6       74.81       74.46      2.61 o 
   7   4   6       13.65       11.83      1.59 o 
   8   4   6       46.62       47.01      2.25 o 
   9   4   6       27.95       29.37      1.67 o 
  10   4   6        2.77        2.31      1.11 o 
  11   4   6        1.20        1.34      1.18 o 
  12   4   6        5.20        6.38      1.40 o 
 -12   5   6       12.12       13.37      1.54 o 
 -11   5   6        0.06       -0.94      0.94 o 
 -10   5   6        1.42        0.22      0.81 o 
  -9   5   6        4.06        1.68      0.76 o 
  -8   5   6       44.79       46.35      1.53 o 
  -7   5   6        2.95        1.69      0.68 o 
  -6   5   6        0.01       -0.18      0.59 o 
  -5   5   6       18.99       18.53      1.06 o 
  -4   5   6      245.38      253.61      3.79 o 
  -3   5   6        2.56        2.45      0.63 o 
  -2   5   6        0.01       -0.49      0.49 o 
  -1   5   6      120.75      124.00      2.61 o 
   0   5   6       34.43       37.37      1.33 o 
   1   5   6      283.33      264.30      5.19 o 
   2   5   6       10.35       10.53      1.29 o 
   3   5   6      449.64      428.22      8.80 o 
   4   5   6       14.19       13.95      1.33 o 
   5   5   6        8.28        8.86      1.32 o 
   6   5   6        5.80        3.67      1.86 o 
   7   5   6        0.22       -0.03      0.92 o 
   8   5   6       23.25       22.92      2.26 o 
   9   5   6        0.46       -1.31      1.87 o 
  10   5   6        0.01       -0.74      1.07 o 
  11   5   6        0.52        1.22      1.25 o 
  12   5   6        1.58        2.51      2.47 o 
 -12   6   6        5.17        7.75      2.16 o 
 -11   6   6        1.16        3.39      1.29 o 
 -10   6   6       33.66       41.43      2.01 o 
  -9   6   6        0.21        0.05      0.87 o 
  -8   6   6       31.16       28.76      1.34 o 
  -7   6   6        1.77        0.74      0.72 o 
  -6   6   6        9.46       15.28      1.02 o 
  -5   6   6       17.19       16.25      1.06 o 
  -4   6   6       19.73       25.01      1.57 o 
  -3   6   6        0.03        0.23      0.76 o 
  -2   6   6        9.53        9.48      0.94 o 
  -1   6   6       85.02       90.59      2.66 o 
   0   6   6      332.39      315.72      7.28 o 
   1   6   6        3.18        2.39      1.30 o 
   2   6   6      288.16      279.18      5.53 o 
   3   6   6      138.20      131.67      3.24 o 
   4   6   6       75.27       69.28      2.53 o 
   5   6   6       62.43       62.09      2.46 o 
   6   6   6       70.65       74.02      2.76 o 
   7   6   6        2.61       -1.03      1.03 o 
   8   6   6        1.60        0.33      1.11 o 
   9   6   6        1.04       -0.65      1.20 o 
  10   6   6        0.13        0.62      1.28 o 
  11   6   6        1.09        6.89      2.40 o 
 -10   7   6        0.01       -0.81      1.59 o 
  -9   7   6        0.00        0.23      1.33 o 
  -8   7   6        6.31        3.64      1.42 o 
  -7   7   6        0.45        1.57      1.18 o 
  -6   7   6       25.67       25.61      1.53 o 
  -5   7   6       38.52       33.73      1.84 o 
  -4   7   6        2.27        1.69      1.00 o 
  -3   7   6       39.02       38.08      2.94 o 
  -2   7   6        7.60        4.64      1.25 o 
  -1   7   6       63.21       65.39      2.91 o 
   0   7   6       11.26       11.80      1.88 o 
   1   7   6        0.48        0.82      0.91 o 
   2   7   6       61.79       58.21      2.18 o 
   3   7   6       21.95       24.74      1.93 o 
   4   7   6       41.39       35.87      1.80 o 
   5   7   6       12.66        8.95      1.63 o 
   6   7   6        7.66        8.99      1.42 o 
   7   7   6       10.87       17.80      3.63 o 
   8   7   6        0.61       -1.63      1.80 o 
   9   7   6        0.60        0.86      2.00 o 
  -9   8   6        1.03        1.15      1.37 o 
  -8   8   6        8.26        6.91      1.57 o 
  -7   8   6        8.31       11.19      1.68 o 
  -6   8   6       42.44       42.03      2.49 o 
  -5   8   6       22.54       26.91      2.07 o 
  -4   8   6       31.93       32.43      2.57 o 
  -3   8   6        2.03        1.18      1.08 o 
  -2   8   6       43.31       41.96      2.79 o 
  -1   8   6       40.20       40.70      2.48 o 
   0   8   6      104.11      100.34      3.10 o 
   1   8   6       24.13       28.83      1.77 o 
   2   8   6       52.82       51.37      2.96 o 
   3   8   6       13.54       15.06      1.49 o 
   4   8   6        9.94        9.85      1.79 o 
   5   8   6        2.72        2.01      1.59 o 
   6   8   6       19.05       16.74      2.75 o 
   7   8   6        5.14        8.87      2.48 o 
   8   8   6        3.88        4.67      2.28 o 
  -6   9   6        0.19       -0.81      1.31 o 
  -5   9   6        0.72        0.12      1.36 o 
  -4   9   6        2.71        1.01      2.83 o 
  -3   9   6        1.27        1.84      2.69 o 
  -2   9   6        1.46        0.62      2.71 o 
  -1   9   6        3.59        5.32      1.62 o 
   0   9   6        5.84        6.67      2.45 o 
   1   9   6        1.08        0.47      1.63 o 
   2   9   6        5.03        3.87      1.27 o 
   3   9   6        1.36        1.41      1.18 o 
   4   9   6        2.02        4.38      1.79 o 
   5   9   6        6.17        9.93      2.09 o 
   6   9   6        0.83        1.92      1.99 o 
  -2  10   6        9.88       12.10      2.28 o 
  -1  10   6       23.78       23.43      2.63 o 
   0  10   6       11.84       14.29      2.26 o 
   1  10   6        2.65        4.34      2.58 o 
 -13   0   7        0.67       -0.26      1.11 o 
 -11   0   7        4.07        2.64      1.17 o 
  -9   0   7      104.69      105.58      2.89 o 
  -7   0   7       50.66       53.28      1.81 o 
  -5   0   7     2027.91     2147.76     39.07 o 
  -3   0   7      909.25      905.46     16.77 o 
  -1   0   7        0.99        0.71      0.89 o 
   1   0   7     2498.09     2703.22     79.65 o 
   3   0   7     1137.20     1252.95     19.88 o 
   5   0   7      139.52      153.43      3.56 o 
   7   0   7      110.34      106.04      2.67 o 
   9   0   7       22.03       27.49      1.66 o 
  11   0   7       73.63       75.11      3.47 o 
  13   0   7        3.53        6.66      3.60 o 
 -14   1   7        9.83       10.58      1.14 o 
 -13   1   7        1.58        2.77      0.86 o 
 -12   1   7       40.34       39.69      1.51 o 
 -11   1   7        7.99        7.18      0.83 o 
 -10   1   7        0.01       -0.42      0.59 o 
  -9   1   7        5.06        6.14      0.72 o 
  -8   1   7        1.15        1.04      0.55 o 
  -7   1   7       18.69       14.80      0.81 o 
  -6   1   7      269.38      272.79      3.89 o 
  -5   1   7       31.30       32.42      0.95 o 
  -4   1   7      399.30      404.39      5.28 o 
  -3   1   7     3649.27     3896.82     46.03 o 
  -2   1   7      241.74      263.83      3.74 o 
  -1   1   7     1185.90     1230.66     14.60 o 
   0   1   7      592.20      673.83      9.60 o 
   1   1   7      107.65       96.67      1.59 o 
   2   1   7      814.54      939.86     13.45 o 
   3   1   7      784.09      829.32      9.37 o 
   4   1   7       30.63       34.67      0.91 o 
   5   1   7      730.75      731.01     10.86 o 
   6   1   7      166.90      163.47      3.04 o 
   7   1   7        1.35        1.19      0.66 o 
   8   1   7      264.02      280.75      4.35 o 
   9   1   7      101.83      101.77      2.16 o 
  10   1   7        0.70        1.99      0.76 o 
  11   1   7        0.51        1.58      1.22 o 
  12   1   7       21.20       23.99      2.00 o 
  13   1   7        2.50        3.68      1.55 o 
 -14   2   7        3.22        2.42      0.97 o 
 -13   2   7        0.09        1.78      0.87 o 
 -12   2   7        4.26        3.29      0.84 o 
 -11   2   7      130.23      133.75      2.61 o 
 -10   2   7       12.20       12.44      0.91 o 
  -9   2   7      421.74      406.39      5.47 o 
  -8   2   7       27.31       24.33      1.00 o 
  -7   2   7      243.84      239.91      3.43 o 
  -6   2   7       12.83       10.22      0.64 o 
  -5   2   7      517.03      523.14      7.11 o 
  -4   2   7       67.94       73.37      1.43 o 
  -3   2   7      161.74      121.64      1.91 o 
  -2   2   7       32.35       34.96      0.90 o 
  -1   2   7       19.19       10.56      0.62 o 
   0   2   7      946.96     1073.69     15.11 o 
   1   2   7       32.56       27.50      1.01 o 
   2   2   7        0.39        0.30      0.31 o 
   3   2   7        5.28        9.62      0.49 o 
   4   2   7        4.81        7.47      0.45 o 
   5   2   7       30.61       27.00      0.92 o 
   6   2   7      335.52      323.04      5.34 o 
   7   2   7        0.38        1.93      0.90 o 
   8   2   7        5.94        6.26      0.93 o 
   9   2   7      128.50      128.41      3.27 o 
  10   2   7       42.98       42.51      3.49 o 
  11   2   7        0.24       -0.76      1.20 o 
  12   2   7       12.85       11.73      2.18 o 
  13   2   7        0.25        0.37      1.40 o 
 -14   3   7        3.36        5.47      1.62 o 
 -13   3   7       16.10       14.98      1.20 o 
 -12   3   7        0.04       -0.77      0.77 o 
 -11   3   7        6.13        3.46      0.80 o 
 -10   3   7        4.96        4.00      0.78 o 
  -9   3   7       31.25       33.20      1.21 o 
  -8   3   7        4.30        5.36      0.71 o 
  -7   3   7      414.01      403.65      5.31 o 
  -6   3   7      126.78      125.88      2.14 o 
  -5   3   7       10.41        9.92      0.69 o 
  -4   3   7       28.18       29.35      1.01 o 
  -3   3   7       35.79       27.49      0.91 o 
  -2   3   7      360.72      401.94      5.62 o 
  -1   3   7       72.90       61.03      1.10 o 
   0   3   7        0.86        1.23      0.27 o 
   1   3   7      100.71      115.06      2.13 o 
   2   3   7        5.92       12.10      1.07 o 
   3   3   7      665.99      672.91     16.30 o 
   4   3   7       98.44       94.54      1.80 o 
   5   3   7      152.90      150.27      3.17 o 
   6   3   7      321.59      311.74      6.76 o 
   7   3   7        1.48        2.98      0.92 o 
   8   3   7        5.67        5.91      0.96 o 
   9   3   7       10.48        9.99      1.40 o 
  10   3   7        9.15        8.66      1.46 o 
  11   3   7        9.97       10.67      1.38 o 
  12   3   7        1.17        0.46      1.31 o 
  13   3   7        1.32        1.01      1.79 o 
 -13   4   7        0.16        0.68      1.28 o 
 -12   4   7        0.12       -0.65      0.84 o 
 -11   4   7        9.25       10.64      1.08 o 
 -10   4   7        8.25        6.65      0.92 o 
  -9   4   7       27.35       25.72      1.23 o 
  -8   4   7      100.84       99.66      2.19 o 
  -7   4   7       20.37       18.04      1.15 o 
  -6   4   7      204.62      201.58      3.75 o 
  -5   4   7      150.79      158.52      2.91 o 
  -4   4   7       50.34       57.38      1.53 o 
  -3   4   7       29.09       26.79      0.98 o 
  -2   4   7        8.88        9.43      0.61 o 
  -1   4   7      498.66      510.99      7.07 o 
   0   4   7        2.17        2.55      0.41 o 
   1   4   7      844.09      828.12     10.98 o 
   2   4   7        0.24        0.02      0.40 o 
   3   4   7      310.65      285.86      4.58 o 
   4   4   7      379.93      376.62      6.52 o 
   5   4   7        0.20       -0.65      0.65 o 
   6   4   7        3.94        4.45      0.89 o 
   7   4   7       17.22       16.15      1.32 o 
   8   4   7       12.82        7.57      1.20 o 
   9   4   7       11.99       16.46      1.60 o 
  10   4   7        4.64        6.25      1.39 o 
  11   4   7        0.54        1.62      1.28 o 
  12   4   7        0.60        0.41      2.72 o 
 -12   5   7        1.08        3.17      1.21 o 
 -11   5   7        3.86        3.17      1.10 o 
 -10   5   7        2.51        0.59      0.82 o 
  -9   5   7        0.26        0.47      0.91 o 
  -8   5   7       16.29       13.80      1.03 o 
  -7   5   7        3.65        4.94      0.78 o 
  -6   5   7       60.12       60.08      1.63 o 
  -5   5   7        0.05        0.28      0.64 o 
  -4   5   7      354.42      373.28      5.66 o 
  -3   5   7      321.16      332.49      5.05 o 
  -2   5   7       67.06       65.77      2.74 o 
  -1   5   7      229.48      228.35      5.48 o 
   0   5   7       90.38       92.84      3.25 o 
   1   5   7       54.82       49.29      2.61 o 
   2   5   7       34.18       33.67      1.45 o 
   3   5   7      491.49      471.19      8.35 o 
   4   5   7        0.31        0.59      0.70 o 
   5   5   7       93.55       84.18      3.22 o 
   6   5   7        9.14        9.87      1.13 o 
   7   5   7       14.40       12.58      1.31 o 
   8   5   7        0.51       -0.14      1.01 o 
   9   5   7       16.31       15.40      1.63 o 
  10   5   7        1.41        3.48      1.39 o 
  11   5   7       10.54       11.18      1.68 o 
 -11   6   7        0.00       -0.80      1.48 o 
 -10   6   7        0.38       -1.13      1.13 o 
  -9   6   7        5.00        5.22      1.22 o 
  -8   6   7        0.53       -0.10      1.00 o 
  -7   6   7        0.31        0.96      0.82 o 
  -6   6   7      168.03      157.56      3.56 o 
  -5   6   7      189.31      188.41      5.21 o 
  -4   6   7       19.31       18.02      1.40 o 
  -3   6   7      101.44      102.01      2.88 o 
  -2   6   7       92.49       77.88      2.84 o 
  -1   6   7       45.13       36.45      2.17 o 
   0   6   7        4.48        2.65      1.24 o 
   1   6   7        2.39        0.27      1.11 o 
   2   6   7       33.80       32.62      1.66 o 
   3   6   7        1.08        0.28      0.79 o 
   4   6   7        0.87        1.55      1.04 o 
   5   6   7       32.45       31.81      1.78 o 
   6   6   7        1.45        0.65      1.30 o 
   7   6   7       15.23       20.74      1.90 o 
   8   6   7        4.58        2.90      1.99 o 
   9   6   7       17.11       22.53      2.95 o 
  10   6   7        9.37       14.56      2.76 o 
 -10   7   7        3.95        2.91      2.76 o 
  -9   7   7        0.08        0.20      1.31 o 
  -8   7   7        0.56        0.45      1.47 o 
  -7   7   7       22.33       23.72      1.79 o 
  -6   7   7        8.80        7.45      1.15 o 
  -5   7   7       29.33       27.25      2.08 o 
  -4   7   7       12.39       11.57      1.37 o 
  -3   7   7       14.25       15.67      1.73 o 
  -2   7   7        1.08       -0.33      0.93 o 
  -1   7   7       75.17       68.65      3.90 o 
   0   7   7      112.08      109.50      3.85 o 
   1   7   7       38.61       30.56      1.64 o 
   2   7   7       22.80       22.66      1.46 o 
   3   7   7        2.62        1.48      0.95 o 
   4   7   7       59.40       61.58      2.29 o 
   5   7   7        0.21        1.02      1.47 o 
   6   7   7        0.01       -0.69      1.71 o 
   7   7   7       14.52       12.43      2.53 o 
   8   7   7        0.12        1.08      1.86 o 
   9   7   7       17.46       21.50      3.08 o 
  -8   8   7        0.01        1.12      1.41 o 
  -7   8   7        2.54        2.76      1.96 o 
  -6   8   7        7.50        8.01      2.19 o 
  -5   8   7        0.41        1.36      1.46 o 
  -4   8   7        1.07        0.57      1.18 o 
  -3   8   7       22.16       25.88      2.29 o 
  -2   8   7       83.94       82.94      3.52 o 
  -1   8   7       12.28       14.41      1.88 o 
   0   8   7       11.98       15.50      1.47 o 
   1   8   7        6.48        8.50      1.29 o 
   2   8   7       15.81       21.91      1.67 o 
   3   8   7        0.03       -0.11      1.00 o 
   4   8   7       15.95       21.06      2.20 o 
   5   8   7       40.69       38.58      2.77 o 
   6   8   7        9.26       11.94      2.40 o 
   7   8   7        0.48        3.29      2.31 o 
  -6   9   7        1.48       -0.81      1.40 o 
  -5   9   7        3.01        2.19      1.48 o 
  -4   9   7        0.00       -0.52      2.87 o 
  -3   9   7       11.58       17.18      3.76 o 
  -2   9   7        0.88        1.97      2.23 o 
  -1   9   7        3.59        2.69      1.55 o 
   0   9   7        4.91        5.55      1.30 o 
   1   9   7        2.69        2.37      1.23 o 
   2   9   7        1.78        1.09      1.66 o 
   3   9   7        7.24        7.95      1.95 o 
   4   9   7        0.11        2.76      1.78 o 
   5   9   7        8.16        9.47      2.02 o 
 -14   0   8        1.56       -0.84      1.23 o 
 -12   0   8        1.27        0.82      1.06 o 
 -10   0   8      107.94      101.18      3.46 o 
  -8   0   8        0.83        1.05      0.79 o 
  -6   0   8       23.03       19.62      1.42 o 
  -4   0   8      177.01      189.26      4.19 o 
  -2   0   8       55.27       50.99      1.89 o 
   0   0   8       28.05       25.65      1.01 o 
   2   0   8      597.39      701.08     11.28 o 
   4   0   8      208.97      244.48      4.28 o 
   6   0   8        0.93        0.10      0.57 o 
   8   0   8       52.81       47.52      2.01 o 
  10   0   8        0.74        1.58      1.30 o 
  12   0   8       49.95       48.69      2.86 o 
 -14   1   8        0.73        0.09      0.88 o 
 -13   1   8        0.58        1.59      0.86 o 
 -12   1   8        0.63        0.30      0.73 o 
 -11   1   8       47.10       41.79      1.42 o 
 -10   1   8        2.40        1.60      0.68 o 
  -9   1   8       94.36       95.58      1.97 o 
  -8   1   8      446.77      424.02      5.55 o 
  -7   1   8        0.08        0.55      0.50 o 
  -6   1   8        0.89        0.37      0.43 o 
  -5   1   8       55.74       64.43      1.29 o 
  -4   1   8      281.75      246.12      3.45 o 
  -3   1   8       58.95       57.80      1.36 o 
  -2   1   8      104.29       84.90      1.54 o 
  -1   1   8        0.09        0.67      0.27 o 
   0   1   8     1404.01     1503.69     20.96 o 
   1   1   8      217.48      279.84      3.85 o 
   2   1   8      300.29      300.92      4.68 o 
   3   1   8        2.84        3.21      0.38 o 
   4   1   8      404.19      384.52      4.60 o 
   5   1   8       33.99       31.01      1.09 o 
   6   1   8       16.80       19.44      0.79 o 
   7   1   8        0.03       -0.40      0.66 o 
   8   1   8       30.37       29.25      1.66 o 
   9   1   8       13.24       11.00      1.34 o 
  10   1   8       61.71       60.53      2.55 o 
  11   1   8        0.00       -0.08      1.38 o 
  12   1   8       25.92       28.21      3.04 o 
  13   1   8        0.72        1.09      1.91 o 
 -14   2   8       12.67       14.26      1.22 o 
 -13   2   8        8.66        7.09      1.02 o 
 -12   2   8       25.86       21.20      1.23 o 
 -11   2   8        7.21        9.84      0.94 o 
 -10   2   8        8.28        6.10      0.81 o 
  -9   2   8       35.99       32.49      1.41 o 
  -8   2   8       66.62       63.71      1.65 o 
  -7   2   8       51.39       49.70      1.31 o 
  -6   2   8       11.77       10.41      0.65 o 
  -5   2   8       10.62       11.73      1.28 o 
  -4   2   8        0.19        0.35      0.39 o 
  -3   2   8      187.68      217.28      3.06 o 
  -2   2   8      128.33      158.59      2.96 o 
  -1   2   8      501.11      570.88      9.34 o 
   0   2   8      179.47      198.04      3.21 o 
   1   2   8        8.66       14.20      0.64 o 
   2   2   8       60.43       64.66      1.60 o 
   3   2   8       65.82       60.68      1.11 o 
   4   2   8        9.88        8.41      0.50 o 
   5   2   8       12.90       14.87      0.82 o 
   6   2   8      735.79      730.41     14.12 o 
   7   2   8        0.93        0.54      0.81 o 
   8   2   8        0.03        0.72      0.91 o 
   9   2   8       18.29       18.23      2.42 o 
  10   2   8        8.28        9.71      1.84 o 
  11   2   8        2.34        1.49      1.22 o 
  12   2   8        5.74        6.74      1.52 o 
  13   2   8        0.94        1.13      1.40 o 
 -13   3   8        0.00        0.59      0.86 o 
 -12   3   8        1.85        1.67      0.84 o 
 -11   3   8        8.31        9.34      0.93 o 
 -10   3   8        0.19       -0.64      0.64 o 
  -9   3   8        4.98        4.35      0.74 o 
  -8   3   8      158.75      157.19      2.68 o 
  -7   3   8        0.52        0.02      0.56 o 
  -6   3   8       19.93       17.95      0.83 o 
  -5   3   8       57.67       54.40      1.35 o 
  -4   3   8       92.76       83.30      1.78 o 
  -3   3   8        1.18        0.67      0.43 o 
  -2   3   8      337.59      315.43      4.56 o 
  -1   3   8       44.55       57.35      1.51 o 
   0   3   8      215.11      191.38      3.20 o 
   1   3   8        0.12       -0.04      0.39 o 
   2   3   8      700.25      671.93     13.12 o 
   3   3   8        4.28        4.84      1.01 o 
   4   3   8     1143.62     1142.92     16.49 o 
   5   3   8      137.05      135.17      3.50 o 
   6   3   8      390.47      407.61      8.47 o 
   7   3   8      136.00      135.35      3.68 o 
   8   3   8        0.60        2.17      0.92 o 
   9   3   8        0.54       -0.56      0.97 o 
  10   3   8        4.69        6.19      1.30 o 
  11   3   8       13.99       18.14      1.82 o 
  12   3   8        0.10        1.33      1.53 o 
 -13   4   8        0.04       -0.05      1.06 o 
 -12   4   8        1.68        0.48      0.91 o 
 -11   4   8        0.16       -0.79      0.79 o 
 -10   4   8       10.83        9.54      1.00 o 
  -9   4   8       44.42       44.22      1.55 o 
  -8   4   8        0.53        0.32      0.65 o 
  -7   4   8       23.92       21.08      1.05 o 
  -6   4   8        2.51        3.07      0.66 o 
  -5   4   8        0.20        0.71      0.62 o 
  -4   4   8       81.36       83.78      1.89 o 
  -3   4   8        0.00       -0.44      0.45 o 
  -2   4   8       93.86       98.34      2.20 o 
  -1   4   8       37.30       37.63      1.17 o 
   0   4   8      100.97      101.30      1.85 o 
   1   4   8        0.20        0.48      0.50 o 
   2   4   8       52.19       45.57      4.14 o 
   3   4   8        6.16        3.07      1.23 o 
   4   4   8      192.55      201.83      6.43 o 
   5   4   8       12.74       11.45      1.02 o 
   6   4   8       58.04       57.57      2.17 o 
   7   4   8        0.53       -0.65      0.80 o 
   8   4   8        9.17        8.67      1.24 o 
   9   4   8        9.88       11.39      1.55 o 
  10   4   8       21.30       22.02      1.99 o 
  11   4   8        4.74        5.27      1.45 o 
  12   4   8        1.23        0.96      1.86 o 
 -12   5   8        8.50       11.40      1.39 o 
 -11   5   8        0.86        0.33      0.89 o 
 -10   5   8        3.57        3.40      0.89 o 
  -9   5   8        0.71       -0.72      0.72 o 
  -8   5   8       22.97       25.93      1.72 o 
  -7   5   8        1.36        1.50      0.71 o 
  -6   5   8      123.23      125.44      3.72 o 
  -5   5   8        3.99        3.63      0.75 o 
  -4   5   8      281.35      292.15      4.64 o 
  -3   5   8       19.28       19.48      1.13 o 
  -2   5   8      588.02      585.90      9.68 o 
  -1   5   8       50.90       45.20      1.74 o 
   0   5   8      100.22       90.22      2.44 o 
   1   5   8      474.50      470.23     10.01 o 
   2   5   8        4.36        3.70      0.72 o 
   3   5   8       80.54       76.27      3.85 o 
   4   5   8       27.70       23.86      1.15 o 
   5   5   8        5.42        5.95      1.08 o 
   6   5   8       32.36       31.95      2.53 o 
   7   5   8        3.09        4.87      1.14 o 
   8   5   8       15.36       17.68      2.27 o 
   9   5   8        0.16       -0.82      1.13 o 
  10   5   8        7.04       12.04      2.45 o 
  11   5   8       14.10       17.16      3.87 o 
 -11   6   8        3.17        3.88      1.60 o 
 -10   6   8        0.35       -0.05      1.11 o 
  -9   6   8        0.91        0.58      0.96 o 
  -8   6   8        0.42       -0.47      0.97 o 
  -7   6   8        9.37        9.49      1.18 o 
  -6   6   8       41.65       32.97      2.05 o 
  -5   6   8       55.01       50.24      2.52 o 
  -4   6   8       11.34       11.11      1.28 o 
  -3   6   8       28.47       25.53      1.51 o 
  -2   6   8        0.05        0.62      0.83 o 
  -1   6   8      156.15      154.38      3.66 o 
   0   6   8      160.26      152.08      3.60 o 
   1   6   8       87.77       84.43      3.19 o 
   2   6   8      201.72      181.18      4.00 o 
   3   6   8       31.00       31.17      1.45 o 
   4   6   8        0.03        0.06      1.54 o 
   5   6   8        5.74        6.12      1.49 o 
   6   6   8       32.46       32.11      2.95 o 
   7   6   8        0.08       -1.74      1.74 o 
   8   6   8        0.01       -1.71      1.78 o 
   9   6   8        0.66        1.16      2.03 o 
  10   6   8        1.57        4.11      2.26 o 
 -10   7   8        3.20        2.12      1.51 o 
  -9   7   8        3.32        3.79      1.56 o 
  -8   7   8       19.34       24.73      2.73 o 
  -7   7   8       28.66       31.91      1.79 o 
  -6   7   8        1.88        1.73      1.03 o 
  -5   7   8       45.46       40.25      2.39 o 
  -4   7   8       25.32       23.65      1.69 o 
  -3   7   8        1.52        1.31      1.03 o 
  -2   7   8      132.24      128.56      3.49 o 
  -1   7   8        1.39        2.61      1.05 o 
   0   7   8       95.04       94.48      3.60 o 
   1   7   8       19.07       20.05      1.69 o 
   2   7   8       47.89       48.89      3.32 o 
   3   7   8        6.57        8.70      1.70 o 
   4   7   8      108.97      124.62      6.30 o 
   5   7   8        5.52       11.79      3.20 o 
   6   7   8       24.31       20.82      2.25 o 
   7   7   8       13.15       15.83      2.74 o 
   8   7   8        2.74        2.45      2.09 o 
   9   7   8        2.39        5.02      4.57 o 
  -8   8   8        8.23        8.82      1.76 o 
  -7   8   8        5.48        3.94      1.86 o 
  -6   8   8        3.58        4.89      1.67 o 
  -5   8   8        0.34        1.04      1.85 o 
  -4   8   8        5.86        3.28      1.34 o 
  -3   8   8        0.10        0.47      1.13 o 
  -2   8   8        1.24        1.47      1.64 o 
  -1   8   8       41.55       41.19      2.65 o 
   0   8   8       13.89       14.49      1.63 o 
   1   8   8        0.07        0.18      1.00 o 
   2   8   8        7.14        8.14      1.81 o 
   3   8   8        1.08        0.47      1.51 o 
   4   8   8        0.16        0.40      1.58 o 
   5   8   8        2.71        5.18      1.81 o 
   6   8   8       37.29       37.52      2.89 o 
   7   8   8        0.03        0.72      1.72 o 
  -5   9   8        2.06        1.40      1.48 o 
  -4   9   8       18.57       22.52      4.14 o 
  -3   9   8       21.41       25.24      3.31 o 
  -2   9   8       11.41       10.33      2.84 o 
  -1   9   8       24.72       24.40      2.41 o 
   0   9   8       14.49       11.93      2.77 o 
   1   9   8        3.85        2.41      1.73 o 
   2   9   8        0.07       -0.64      1.83 o 
   3   9   8       23.72       24.21      4.52 o 
   4   9   8        3.18        3.50      1.90 o 
 -13   0   9        0.01       -0.92      1.10 o 
 -11   0   9       28.19       23.17      1.64 o 
  -9   0   9       29.95       28.13      2.90 o 
  -7   0   9      174.41      181.10      3.94 o 
  -5   0   9      829.62      809.20     13.48 o 
  -3   0   9      549.38      485.32      9.42 o 
  -1   0   9     2342.82     2364.76     44.72 o 
   1   0   9     2592.65     2773.43     46.74 o 
   3   0   9      347.91      347.24      5.83 o 
   5   0   9       99.36       94.71      2.04 o 
   7   0   9      228.04      229.55      7.08 o 
   9   0   9       16.18       17.65      2.79 o 
  11   0   9       11.31       11.44      2.81 o 
  13   0   9        0.02       -2.23      2.23 o 
 -14   1   9        0.58       -0.27      0.87 o 
 -13   1   9       10.80       12.87      1.12 o 
 -12   1   9        0.65       -0.19      0.73 o 
 -11   1   9        0.67       -0.65      0.67 o 
 -10   1   9       35.56       34.00      1.38 o 
  -9   1   9      151.57      164.86      3.00 o 
  -8   1   9       21.57       19.13      1.02 o 
  -7   1   9       45.98       44.94      1.23 o 
  -6   1   9       11.86       10.94      0.66 o 
  -5   1   9       73.77       70.29      1.48 o 
  -4   1   9      139.77      142.16      2.25 o 
  -3   1   9      133.94      124.45      2.13 o 
  -2   1   9       27.24       33.00      0.91 o 
  -1   1   9      217.73      238.93      3.43 o 
   0   1   9       24.50       35.17      1.03 o 
   1   1   9       37.32       37.92      0.92 o 
   2   1   9       44.75       40.80      1.13 o 
   3   1   9        0.01        0.60      0.36 o 
   4   1   9       11.60       11.59      0.58 o 
   5   1   9        5.19        5.42      0.88 o 
   6   1   9      117.09      114.29      2.67 o 
   7   1   9        9.78       10.31      1.09 o 
   8   1   9        0.44       -0.24      0.91 o 
   9   1   9       24.44       20.20      1.55 o 
  10   1   9        4.03        5.14      1.36 o 
  11   1   9        0.00        0.58      1.20 o 
  12   1   9        0.71        2.16      1.26 o 
  13   1   9        0.18       -0.98      1.55 o 
 -14   2   9        2.35        2.02      1.28 o 
 -13   2   9        4.48        3.16      0.93 o 
 -12   2   9        6.69        6.98      0.97 o 
 -11   2   9       11.34       14.30      1.04 o 
 -10   2   9        6.46        7.81      0.84 o 
  -9   2   9       38.99       38.73      1.29 o 
  -8   2   9       91.07       83.45      1.80 o 
  -7   2   9       12.50        9.76      0.73 o 
  -6   2   9      133.89      121.12      2.06 o 
  -5   2   9      380.14      370.20      5.06 o 
  -4   2   9      138.16      143.75      2.31 o 
  -3   2   9      218.38      215.30      3.08 o 
  -2   2   9       53.54       61.04      1.46 o 
  -1   2   9       22.41       21.62      0.95 o 
   0   2   9       55.14       67.87      1.48 o 
   1   2   9      815.63      841.10     12.03 o 
   2   2   9       89.10       83.25      1.99 o 
   3   2   9      411.00      408.69      5.70 o 
   4   2   9        0.54       -0.09      0.37 o 
   5   2   9      228.26      234.87      4.04 o 
   6   2   9       33.59       38.46      2.52 o 
   7   2   9       31.24       35.45      1.76 o 
   8   2   9       11.89       10.94      1.27 o 
   9   2   9        6.37        7.12      1.27 o 
  10   2   9        0.76        0.23      1.08 o 
  11   2   9        2.72        3.20      1.34 o 
  12   2   9        5.34        6.34      1.63 o 
 -13   3   9       14.84       14.68      1.22 o 
 -12   3   9        0.26       -0.14      0.80 o 
 -11   3   9        0.14        0.03      0.73 o 
 -10   3   9       17.81       16.63      1.04 o 
  -9   3   9       14.31       16.66      1.13 o 
  -8   3   9        8.17        7.77      0.77 o 
  -7   3   9       53.18       57.39      1.45 o 
  -6   3   9       23.47       25.09      0.94 o 
  -5   3   9      144.37      151.05      2.52 o 
  -4   3   9       54.66       60.19      1.49 o 
  -3   3   9       10.72       12.40      0.72 o 
  -2   3   9      115.59      126.38      2.51 o 
  -1   3   9       24.48       20.15      0.76 o 
   0   3   9      177.12      181.11      3.11 o 
   1   3   9       46.79       43.67      1.10 o 
   2   3   9       67.23       72.24      2.59 o 
   3   3   9       31.47       34.77      1.83 o 
   4   3   9      457.19      450.75      6.87 o 
   5   3   9       56.43       56.39      2.05 o 
   6   3   9        1.48        2.61      1.27 o 
   7   3   9        2.63        1.62      1.04 o 
   8   3   9        0.03       -1.64      1.64 o 
   9   3   9        0.14        1.86      1.08 o 
  10   3   9        1.71        1.34      1.21 o 
  11   3   9        0.89       -0.01      1.62 o 
  12   3   9        2.16        3.38      1.45 o 
 -13   4   9        0.01        2.05      1.43 o 
 -12   4   9        0.04       -0.89      0.89 o 
 -11   4   9        0.09       -0.87      0.87 o 
 -10   4   9        1.13        2.34      0.86 o 
  -9   4   9       10.54       10.46      0.99 o 
  -8   4   9        3.86        2.03      0.76 o 
  -7   4   9        7.81        8.75      0.85 o 
  -6   4   9        8.83        6.71      0.83 o 
  -5   4   9       92.50      101.24      2.21 o 
  -4   4   9       28.28       28.08      1.09 o 
  -3   4   9      181.44      176.66      3.01 o 
  -2   4   9       19.80       20.35      1.04 o 
  -1   4   9      160.19      150.93      2.89 o 
   0   4   9        2.10        1.44      0.43 o 
   1   4   9     1252.65     1244.49     16.26 o 
   2   4   9      667.54      653.69     13.16 o 
   3   4   9       45.12       46.08      2.43 o 
   4   4   9      238.92      247.28      6.07 o 
   5   4   9      132.59      130.25      3.01 o 
   6   4   9        5.10        5.18      0.88 o 
   7   4   9       20.77       19.78      1.42 o 
   8   4   9        1.81        1.86      1.05 o 
   9   4   9       34.27       33.05      2.01 o 
  10   4   9        3.43        2.76      1.29 o 
  11   4   9        2.76        1.66      1.33 o 
 -12   5   9        3.50        1.91      1.31 o 
 -11   5   9        0.09        0.04      0.99 o 
 -10   5   9       12.45       12.62      1.28 o 
  -9   5   9        7.06       11.02      1.18 o 
  -8   5   9       27.01       30.31      1.51 o 
  -7   5   9        1.06       -0.76      0.76 o 
  -6   5   9        2.23        3.23      0.89 o 
  -5   5   9        0.70        0.98      0.83 o 
  -4   5   9        6.19        5.60      1.00 o 
  -3   5   9       17.73       15.18      1.22 o 
  -2   5   9        0.26       -0.40      0.78 o 
  -1   5   9      119.34      127.68      3.09 o 
   0   5   9       98.36       85.81      2.36 o 
   1   5   9       42.74       36.82      1.43 o 
   2   5   9       58.75       54.92      3.60 o 
   3   5   9        1.12        1.26      1.15 o 
   4   5   9       13.61       12.66      1.87 o 
   5   5   9       24.29       21.74      1.97 o 
   6   5   9        0.59       -1.20      1.54 o 
   7   5   9        1.71        3.37      1.80 o 
   8   5   9        3.65        3.43      2.22 o 
   9   5   9       15.64       15.33      4.68 o 
  10   5   9        0.07       -1.85      1.85 o 
  11   5   9        0.23        1.76      2.83 o 
 -11   6   9        0.00        1.79      1.43 o 
 -10   6   9        1.01        0.09      1.24 o 
  -9   6   9       12.60       15.76      1.88 o 
  -8   6   9        9.46        9.55      1.29 o 
  -7   6   9        9.24       11.11      1.46 o 
  -6   6   9      137.78      137.98      3.83 o 
  -5   6   9      166.74      167.40      4.14 o 
  -4   6   9       62.96       68.18      2.49 o 
  -3   6   9       84.35       70.96      2.69 o 
  -2   6   9      183.80      176.65      4.09 o 
  -1   6   9        0.79        0.34      0.80 o 
   0   6   9       15.16       14.66      1.13 o 
   1   6   9      108.17      105.10      3.69 o 
   2   6   9       16.53       18.96      1.15 o 
   3   6   9        2.58        1.84      1.25 o 
   4   6   9        3.98        2.32      1.38 o 
   5   6   9       99.79       99.16      4.39 o 
   6   6   9        1.51        3.80      1.54 o 
   7   6   9       26.22       26.79      2.94 o 
   8   6   9       12.80       17.06      2.71 o 
   9   6   9        4.74        5.45      2.70 o 
  10   6   9        0.51        0.74      2.52 o 
 -10   7   9        0.40       -0.68      2.40 o 
  -9   7   9        0.01       -0.61      1.51 o 
  -8   7   9       16.49       13.40      2.18 o 
  -7   7   9       15.65       14.30      1.46 o 
  -6   7   9       11.29       12.58      1.35 o 
  -5   7   9       40.75       44.63      2.23 o 
  -4   7   9       52.91       51.89      2.33 o 
  -3   7   9       15.54       14.27      1.42 o 
  -2   7   9        1.40        0.17      1.01 o 
  -1   7   9       26.90       22.51      1.53 o 
   0   7   9        1.78        2.10      2.42 o 
   1   7   9        0.01       -0.86      0.92 o 
   2   7   9        0.15        0.61      1.89 o 
   3   7   9        3.30        6.92      1.71 o 
   4   7   9       11.64       16.04      2.05 o 
   5   7   9        0.02       -0.09      1.50 o 
   6   7   9       38.59       41.81      3.75 o 
   7   7   9        0.97        1.63      1.60 o 
   8   7   9        8.70       11.60      2.13 o 
  -8   8   9        9.65        9.39      2.01 o 
  -7   8   9       34.82       35.22      2.25 o 
  -6   8   9        0.75        2.27      1.40 o 
  -5   8   9        6.56        8.07      2.03 o 
  -4   8   9        1.42        1.25      1.21 o 
  -3   8   9       16.13       15.28      1.59 o 
  -2   8   9       33.03       28.65      2.40 o 
  -1   8   9       13.54       17.71      2.10 o 
   0   8   9        3.46        4.76      1.64 o 
   1   8   9       20.27       21.76      2.23 o 
   2   8   9       35.21       38.28      2.80 o 
   3   8   9        5.53        4.92      1.76 o 
   4   8   9       10.90       12.22      2.60 o 
   5   8   9       13.70       10.97      2.68 o 
   6   8   9        4.44        5.73      1.93 o 
  -5   9   9        5.00        5.58      2.23 o 
  -4   9   9       12.19       11.19      2.08 o 
  -3   9   9        8.26        8.80      2.85 o 
  -2   9   9        7.26       12.63      2.95 o 
  -1   9   9        6.51        8.19      2.06 o 
   0   9   9        6.36        9.69      2.05 o 
   1   9   9        1.32        0.43      1.88 o 
   2   9   9       11.16       14.81      2.19 o 
   3   9   9        0.00       -1.59      1.59 o 
   4   9   9        0.15        2.83      3.16 o 
 -14   0  10        0.05       -1.21      1.21 o 
 -12   0  10        0.06       -0.71      1.03 o 
 -10   0  10      211.33      210.41      6.39 o 
  -8   0  10       19.48       18.31      1.28 o 
  -6   0  10       55.09       50.73      1.78 o 
  -4   0  10      165.29      178.19      5.10 o 
  -2   0  10       40.35       31.79      1.63 o 
   0   0  10       21.90       14.30      0.82 o 
   2   0  10       40.00       35.94      1.02 o 
   4   0  10      127.23      118.18      2.70 o 
   6   0  10        5.53        5.99      0.77 o 
   8   0  10       25.34       27.13      2.92 o 
  10   0  10       68.62       63.44      4.84 o 
  12   0  10        1.50        4.43      2.61 o 
 -14   1  10        0.05        0.45      1.12 o 
 -13   1  10        3.18        2.12      1.01 o 
 -12   1  10        0.90        0.15      0.74 o 
 -11   1  10        4.51        5.10      0.84 o 
 -10   1  10        0.32        0.43      0.66 o 
  -9   1  10        9.96        8.55      0.81 o 
  -8   1  10       61.04       59.00      1.50 o 
  -7   1  10        0.01       -0.20      0.49 o 
  -6   1  10      200.13      191.92      3.06 o 
  -5   1  10       37.34       32.88      1.19 o 
  -4   1  10       32.48       28.05      0.90 o 
  -3   1  10       76.52       88.78      2.10 o 
  -2   1  10       17.37       14.93      0.64 o 
  -1   1  10       31.16       34.19      1.21 o 
   0   1  10      135.24      137.45      2.47 o 
   1   1  10      233.38      226.45      3.28 o 
   2   1  10        1.20        0.35      0.47 o 
   3   1  10       24.76       24.73      0.97 o 
   4   1  10      147.90      144.55      2.68 o 
   5   1  10        8.90        7.22      0.68 o 
   6   1  10       14.27       14.31      1.44 o 
   7   1  10       48.25       46.86      2.01 o 
   8   1  10        5.23        7.22      1.61 o 
   9   1  10        9.36       12.08      2.16 o 
  10   1  10       30.78       31.55      2.73 o 
  11   1  10        3.67        6.72      1.64 o 
  12   1  10        4.92        4.51      1.69 o 
 -13   2  10        0.17        0.43      0.83 o 
 -12   2  10        1.37        1.36      0.92 o 
 -11   2  10        7.09        6.71      0.89 o 
 -10   2  10       14.86       14.60      0.99 o 
  -9   2  10        0.03       -0.06      0.59 o 
  -8   2  10        0.01       -0.54      0.54 o 
  -7   2  10       17.63       16.76      0.85 o 
  -6   2  10      173.96      181.60      2.78 o 
  -5   2  10       97.72      100.99      1.91 o 
  -4   2  10       92.57       89.28      1.69 o 
  -3   2  10       47.03       49.83      1.13 o 
  -2   2  10      408.66      401.58      6.18 o 
  -1   2  10        0.04       -0.06      0.31 o 
   0   2  10      891.54      900.92     15.90 o 
   1   2  10        0.11        1.09      0.46 o 
   2   2  10      198.68      191.21      7.34 o 
   3   2  10       33.45       34.76      1.43 o 
   4   2  10      182.31      181.73      3.30 o 
   5   2  10        5.55        4.95      1.05 o 
   6   2  10       22.77       25.93      1.69 o 
   7   2  10        0.31       -0.07      0.84 o 
   8   2  10       39.63       37.27      1.93 o 
   9   2  10       10.70       11.70      1.41 o 
  10   2  10        0.68        1.00      1.20 o 
  11   2  10        2.67        2.59      1.35 o 
  12   2  10        0.76        0.91      1.31 o 
 -13   3  10        0.95        0.94      0.90 o 
 -12   3  10       11.48       13.89      1.16 o 
 -11   3  10        5.16        3.25      0.95 o 
 -10   3  10        8.92        6.56      0.86 o 
  -9   3  10       16.26       17.35      1.09 o 
  -8   3  10        9.22        7.81      0.78 o 
  -7   3  10       16.92       16.97      0.90 o 
  -6   3  10        0.21        0.58      0.54 o 
  -5   3  10       12.43       12.72      0.75 o 
  -4   3  10        7.55        9.69      0.72 o 
  -3   3  10       58.80       56.85      1.89 o 
  -2   3  10       26.59       24.24      1.21 o 
  -1   3  10       24.21       27.14      0.94 o 
   0   3  10      372.01      356.34      5.57 o 
   1   3  10        1.89        2.12      0.45 o 
   2   3  10      186.85      176.40      4.49 o 
   3   3  10       79.53       75.58      3.22 o 
   4   3  10      456.56      448.52      7.84 o 
   5   3  10       47.17       40.60      2.30 o 
   6   3  10        1.50        1.56      0.76 o 
   7   3  10       68.76       64.95      3.79 o 
   8   3  10       12.09       11.49      1.35 o 
   9   3  10        2.76        3.30      1.15 o 
  10   3  10        0.02        1.74      1.18 o 
  11   3  10        1.65        2.23      1.34 o 
  12   3  10        1.07        2.55      1.64 o 
 -12   4  10        3.81        5.50      1.11 o 
 -11   4  10        0.00       -0.47      0.84 o 
 -10   4  10       39.54       42.84      1.66 o 
  -9   4  10        0.01        0.29      0.73 o 
  -8   4  10        1.73        1.56      0.73 o 
  -7   4  10       18.79       16.54      1.00 o 
  -6   4  10       10.55       11.52      0.94 o 
  -5   4  10        1.77        2.04      0.66 o 
  -4   4  10      159.93      151.54      2.79 o 
  -3   4  10       22.42       20.80      1.13 o 
  -2   4  10       52.82       39.92      1.78 o 
  -1   4  10       53.36       52.40      1.80 o 
   0   4  10      143.04      131.47      3.01 o 
   1   4  10       52.33       50.43      1.58 o 
   2   4  10        4.37        1.34      1.07 o 
   3   4  10        8.35        9.49      1.40 o 
   4   4  10       90.84       93.98      3.27 o 
   5   4  10        3.66        3.94      1.30 o 
   6   4  10       11.60       13.20      1.61 o 
   7   4  10       72.18       76.91      4.06 o 
   8   4  10       10.41       10.91      2.16 o 
   9   4  10       81.51       70.22      6.67 o 
  10   4  10        5.74        8.77      2.27 o 
  11   4  10        0.25       -1.75      1.94 o 
 -12   5  10        2.32        2.21      2.08 o 
 -11   5  10        2.07        0.95      1.05 o 
 -10   5  10        0.40        0.85      0.97 o 
  -9   5  10        0.08       -0.03      1.04 o 
  -8   5  10       33.91       36.71      1.79 o 
  -7   5  10        3.39        1.15      0.90 o 
  -6   5  10        9.35        7.61      1.17 o 
  -5   5  10        9.21       11.24      1.26 o 
  -4   5  10       62.99       60.04      2.24 o 
  -3   5  10        1.98        3.02      0.89 o 
  -2   5  10      207.60      191.17      4.19 o 
  -1   5  10        7.53        6.86      0.93 o 
   0   5  10       75.72       67.55      2.06 o 
   1   5  10        5.28        5.20      0.70 o 
   2   5  10       43.50       44.71      2.33 o 
   3   5  10        0.13        1.64      1.20 o 
   4   5  10       57.07       49.13      2.57 o 
   5   5  10        1.18       -0.89      1.22 o 
   6   5  10        4.37        6.92      1.55 o 
   7   5  10        2.15        1.05      1.32 o 
   8   5  10       37.98       43.29      3.42 o 
   9   5  10        8.60       10.06      2.44 o 
  10   5  10       13.64        9.10      2.85 o 
 -10   6  10        7.24        6.29      1.36 o 
  -9   6  10        0.50       -0.93      1.03 o 
  -8   6  10        2.33        1.05      1.06 o 
  -7   6  10        0.34       -0.47      0.97 o 
  -6   6  10       55.96       58.63      2.45 o 
  -5   6  10        6.03        6.78      1.77 o 
  -4   6  10      148.89      157.54      4.52 o 
  -3   6  10       35.46       32.44      1.73 o 
  -2   6  10        2.69        3.24      1.02 o 
  -1   6  10       17.15       16.49      1.56 o 
   0   6  10        1.54        2.05      0.80 o 
   1   6  10        7.20        6.43      1.41 o 
   2   6  10        1.43        1.52      1.26 o 
   3   6  10       87.78       90.50      4.32 o 
   4   6  10       98.24       86.62      4.45 o 
   5   6  10        4.28        3.68      1.54 o 
   6   6  10       16.03       16.84      2.04 o 
   7   6  10        1.08        1.49      1.57 o 
   8   6  10        6.36        7.20      1.90 o 
   9   6  10        0.08       -0.53      2.42 o 
  -9   7  10        0.14       -0.86      1.27 o 
  -8   7  10        6.24        2.03      1.19 o 
  -7   7  10       35.15       34.81      2.31 o 
  -6   7  10        8.00        6.74      1.39 o 
  -5   7  10        1.93        2.20      1.15 o 
  -4   7  10       11.31       11.16      1.42 o 
  -3   7  10        0.68        0.22      1.03 o 
  -2   7  10       85.09       85.83      2.83 o 
  -1   7  10        6.54        6.55      1.13 o 
   0   7  10       52.54       60.10      3.00 o 
   1   7  10        4.32        3.30      2.40 o 
   2   7  10       44.94       51.58      3.20 o 
   3   7  10        1.72        2.61      1.63 o 
   4   7  10       88.59       81.65      6.33 o 
   5   7  10        8.78       11.12      2.04 o 
   6   7  10       17.80       13.09      2.08 o 
   7   7  10        0.09        0.75      1.76 o 
   8   7  10       16.27       20.86      3.70 o 
  -7   8  10       30.57       23.36      2.58 o 
  -6   8  10       25.51       29.59      2.13 o 
  -5   8  10        0.06       -0.25      1.28 o 
  -4   8  10       36.51       38.25      2.22 o 
  -3   8  10        0.01       -0.22      1.13 o 
  -2   8  10       18.64       20.03      1.67 o 
  -1   8  10        0.47        3.27      1.62 o 
   0   8  10       23.35       23.13      2.33 o 
   1   8  10       27.42       32.14      2.65 o 
   2   8  10       13.29       15.26      2.18 o 
   3   8  10       20.28       24.00      2.42 o 
   4   8  10        1.56        1.06      1.69 o 
   5   8  10        4.18        3.82      1.85 o 
   6   8  10        2.28        3.65      2.13 o 
  -4   9  10        4.93        2.51      1.78 o 
  -3   9  10        5.20        6.32      2.76 o 
  -2   9  10       18.03       21.06      2.51 o 
  -1   9  10        1.56        3.46      1.84 o 
   0   9  10        2.30        2.60      1.87 o 
   1   9  10        1.44        0.38      1.79 o 
   2   9  10        0.74        0.59      1.69 o 
 -13   0  11        3.66        3.02      1.35 o 
 -11   0  11       18.36       21.50      1.65 o 
  -9   0  11       88.58       89.33      2.77 o 
  -7   0  11       10.64       11.20      1.05 o 
  -5   0  11       19.30       19.06      1.10 o 
  -3   0  11       87.51      101.80      2.71 o 
  -1   0  11      733.89      666.42     12.57 o 
   1   0  11        2.98        2.90      0.45 o 
   3   0  11       19.16       20.70      2.77 o 
   5   0  11      126.37      116.26      5.40 o 
   7   0  11       96.46       93.11      5.03 o 
   9   0  11       18.59       20.74      2.96 o 
  11   0  11        1.91        3.45      2.34 o 
 -13   1  11        0.24       -0.35      0.84 o 
 -12   1  11        0.64       -0.33      0.75 o 
 -11   1  11       25.82       25.03      1.25 o 
 -10   1  11       18.56       18.24      1.06 o 
  -9   1  11       21.72       22.42      1.39 o 
  -8   1  11       17.27       12.54      0.83 o 
  -7   1  11       47.56       49.20      1.32 o 
  -6   1  11       22.69       21.45      0.87 o 
  -5   1  11      142.63      130.10      2.26 o 
  -4   1  11       70.51       68.24      1.46 o 
  -3   1  11      311.72      310.07      4.54 o 
  -2   1  11       22.46       21.85      0.79 o 
  -1   1  11     1296.25     1285.73     16.68 o 
   0   1  11        0.30        0.30      0.49 o 
   1   1  11      901.74      865.87     11.74 o 
   2   1  11        1.01        0.80      0.51 o 
   3   1  11      192.45      185.88      4.98 o 
   4   1  11        1.60        0.19      0.39 o 
   5   1  11      122.40      121.63      2.74 o 
   6   1  11        0.07       -0.95      0.95 o 
   7   1  11       39.01       41.15      1.89 o 
   8   1  11        9.97        9.80      1.21 o 
   9   1  11       15.01       16.88      1.49 o 
  10   1  11       14.65       16.84      1.56 o 
  11   1  11        0.00       -0.13      1.40 o 
  12   1  11        0.14        0.44      1.59 o 
 -13   2  11        0.81       -0.38      0.86 o 
 -12   2  11        6.72        7.40      1.00 o 
 -11   2  11       27.72       27.51      1.32 o 
 -10   2  11        2.67        2.83      0.77 o 
  -9   2  11        3.84        4.22      0.76 o 
  -8   2  11        1.58        1.55      0.61 o 
  -7   2  11       64.60       70.76      1.59 o 
  -6   2  11       23.55       24.26      0.93 o 
  -5   2  11        0.02       -0.26      0.53 o 
  -4   2  11        2.19        1.89      0.48 o 
  -3   2  11        1.19        2.92      0.44 o 
  -2   2  11        0.25        0.34      0.43 o 
  -1   2  11        3.75        4.77      0.65 o 
   0   2  11       90.85       88.55      1.94 o 
   1   2  11     1047.03     1042.15     17.34 o 
   2   2  11       18.79       19.63      1.02 o 
   3   2  11       54.00       56.26      1.57 o 
   4   2  11       70.00       74.07      2.05 o 
   5   2  11       37.48       31.01      1.38 o 
   6   2  11       23.34       23.26      1.27 o 
   7   2  11        0.37       -0.49      0.88 o 
   8   2  11        3.60        3.43      1.07 o 
   9   2  11        3.00        3.05      1.22 o 
  10   2  11       13.15       12.51      1.80 o 
  11   2  11        2.52        1.76      1.28 o 
 -13   3  11        0.09       -0.76      1.15 o 
 -12   3  11       11.77       13.67      1.18 o 
 -11   3  11        4.66        4.47      0.89 o 
 -10   3  11        1.65        1.64      0.78 o 
  -9   3  11        8.84       10.66      0.91 o 
  -8   3  11       16.75       17.44      0.98 o 
  -7   3  11       85.16       87.82      2.08 o 
  -6   3  11        6.01        8.35      0.73 o 
  -5   3  11      173.23      167.84      3.04 o 
  -4   3  11        8.55        7.05      0.67 o 
  -3   3  11       44.97       41.72      1.22 o 
  -2   3  11       26.13       25.91      1.12 o 
  -1   3  11      623.28      640.17     10.82 o 
   0   3  11      176.74      171.70      3.57 o 
   1   3  11       23.20       24.25      1.11 o 
   2   3  11       76.23       70.56      1.91 o 
   3   3  11       41.38       42.70      1.38 o 
   4   3  11       84.56       85.99      2.74 o 
   5   3  11       45.49       48.35      2.21 o 
   6   3  11       26.15       31.79      2.30 o 
   7   3  11      160.00      160.52      3.74 o 
   8   3  11        7.12        5.16      1.46 o 
   9   3  11       10.35       10.54      1.44 o 
  10   3  11        1.48       -0.04      1.18 o 
  11   3  11        0.77        1.66      1.45 o 
 -12   4  11        0.56       -0.38      1.02 o 
 -11   4  11        1.56        0.20      1.05 o 
 -10   4  11       20.02       23.21      1.50 o 
  -9   4  11        1.72        3.02      0.98 o 
  -8   4  11       41.18       42.04      1.69 o 
  -7   4  11       22.78       24.13      1.29 o 
  -6   4  11        3.45        2.89      0.86 o 
  -5   4  11        6.75        6.64      0.94 o 
  -4   4  11       87.15       74.04      2.36 o 
  -3   4  11       17.06       11.06      1.58 o 
  -2   4  11      100.02      103.13      2.70 o 
  -1   4  11       37.50       34.94      1.49 o 
   0   4  11       17.26       18.65      1.05 o 
   1   4  11        0.01       -0.56      0.73 o 
   2   4  11      177.67      174.11      4.99 o 
   3   4  11        7.76        5.09      1.25 o 
   4   4  11       12.21       13.43      1.57 o 
   5   4  11       60.41       63.18      3.74 o 
   6   4  11       28.53       27.46      2.07 o 
   7   4  11       79.77       81.69      3.36 o 
   8   4  11        8.13        6.85      1.57 o 
   9   4  11        7.68        8.55      2.56 o 
  10   4  11        3.60        4.41      2.14 o 
 -11   5  11        0.05       -1.10      1.10 o 
 -10   5  11        3.07        1.78      1.12 o 
  -9   5  11        5.28        7.18      1.74 o 
  -8   5  11        5.30        6.20      1.18 o 
  -7   5  11       28.91       30.70      1.68 o 
  -6   5  11        0.09       -0.24      0.96 o 
  -5   5  11      123.31      122.06      3.35 o 
  -4   5  11       14.99       11.95      1.24 o 
  -3   5  11       23.61       28.04      1.55 o 
  -2   5  11      159.23      148.95      3.56 o 
  -1   5  11      164.36      159.79      3.68 o 
   0   5  11      170.84      159.26      3.60 o 
   1   5  11       57.48       49.95      1.78 o 
   2   5  11       13.02       16.59      1.73 o 
   3   5  11      531.72      509.43     11.07 o 
   4   5  11        2.27        1.74      1.37 o 
   5   5  11       31.21       30.60      2.19 o 
   6   5  11        0.09        0.42      1.28 o 
   7   5  11        0.93        3.95      1.55 o 
   8   5  11        1.89        4.57      1.69 o 
   9   5  11        5.64        5.42      2.25 o 
  10   5  11       31.20       37.12      3.56 o 
 -10   6  11        0.77       -1.00      1.10 o 
  -9   6  11        1.53        0.15      1.11 o 
  -8   6  11       14.11       14.80      1.46 o 
  -7   6  11        2.65        3.29      1.11 o 
  -6   6  11        0.12        0.32      1.07 o 
  -5   6  11       14.54       18.11      1.62 o 
  -4   6  11       10.81        9.40      1.32 o 
  -3   6  11        6.15        4.96      1.05 o 
  -2   6  11       25.08       26.18      2.14 o 
  -1   6  11        3.79        2.92      0.86 o 
   0   6  11        2.91        2.38      0.86 o 
   1   6  11        5.99        4.53      1.45 o 
   2   6  11       26.23       29.30      2.72 o 
   3   6  11        0.48        0.01      1.40 o 
   4   6  11       11.72       13.04      1.92 o 
   5   6  11       14.98       14.77      2.13 o 
   6   6  11        8.35        8.02      2.52 o 
   7   6  11        1.62       -0.83      1.55 o 
   8   6  11        2.16        3.30      1.72 o 
   9   6  11        1.18        0.56      1.86 o 
  -9   7  11        4.32        3.81      2.57 o 
  -8   7  11        5.29        5.02      1.31 o 
  -7   7  11       22.42       24.72      1.79 o 
  -6   7  11        0.08       -1.11      1.11 o 
  -5   7  11        0.42       -1.03      1.03 o 
  -4   7  11       13.91       14.09      1.51 o 
  -3   7  11        0.31        1.34      1.15 o 
  -2   7  11       17.42       22.06      1.60 o 
  -1   7  11       26.07       22.58      1.53 o 
   0   7  11       20.56       21.38      2.15 o 
   1   7  11        0.42       -0.83      1.30 o 
   2   7  11       29.04       28.52      2.42 o 
   3   7  11        7.62        8.23      1.85 o 
   4   7  11       34.20       37.99      4.53 o 
   5   7  11        5.00        5.11      1.85 o 
   6   7  11       35.29       41.50      3.00 o 
   7   7  11       14.26       14.52      2.25 o 
  -7   8  11        3.87        7.69      3.60 o 
  -6   8  11        4.54        7.36      1.61 o 
  -5   8  11        0.65       -0.60      1.31 o 
  -4   8  11        5.62        7.17      1.49 o 
  -3   8  11        5.04        1.63      1.30 o 
  -2   8  11        1.70        0.38      1.13 o 
  -1   8  11       11.68       10.64      1.99 o 
   0   8  11        0.44        2.13      1.63 o 
   1   8  11       28.40       28.01      2.60 o 
   2   8  11        0.11        1.60      1.66 o 
   3   8  11        0.05       -1.51      1.68 o 
   4   8  11        0.82        0.14      1.71 o 
   5   8  11        1.34        4.34      2.00 o 
  -2   9  11        5.54        5.51      2.00 o 
  -1   9  11        6.90        6.82      2.02 o 
   0   9  11        3.91        2.23      2.02 o 
   1   9  11        0.24        2.76      2.03 o 
 -12   0  12        0.01       -0.50      1.06 o 
 -10   0  12       29.53       32.87      3.26 o 
  -8   0  12       32.37       28.42      1.58 o 
  -6   0  12       77.51       70.54      2.39 o 
  -4   0  12      672.77      635.85     12.62 o 
  -2   0  12        0.17        1.55      0.73 o 
   0   0  12        3.52        2.82      0.67 o 
   2   0  12       74.84       70.34      2.71 o 
   4   0  12       65.08       69.25      3.93 o 
   6   0  12       20.47       21.42      2.48 o 
   8   0  12      197.10      213.74      9.17 o 
  10   0  12        5.04        4.22      2.27 o 
 -13   1  12        6.26        6.04      1.01 o 
 -12   1  12        4.65        5.62      0.96 o 
 -11   1  12        5.85        6.94      0.93 o 
 -10   1  12        3.55        6.88      0.87 o 
  -9   1  12       51.68       51.22      2.03 o 
  -8   1  12        0.66        0.89      0.62 o 
  -7   1  12       87.40       83.40      1.76 o 
  -6   1  12        3.14        5.75      0.63 o 
  -5   1  12        0.32       -0.47      0.47 o 
  -4   1  12        9.21        8.65      0.64 o 
  -3   1  12       65.02       61.03      1.47 o 
  -2   1  12       15.08       14.79      0.71 o 
  -1   1  12      427.89      416.49      6.37 o 
   0   1  12       49.32       38.40      2.29 o 
   1   1  12       10.14        9.77      1.01 o 
   2   1  12      133.82      132.95      2.51 o 
   3   1  12      155.77      139.55      2.95 o 
   4   1  12       10.60        7.53      0.81 o 
   5   1  12      133.96      111.46      3.01 o 
   6   1  12       31.31       26.82      1.45 o 
   7   1  12        1.17        0.80      0.87 o 
   8   1  12        2.23        2.16      1.32 o 
   9   1  12        0.39        1.14      1.00 o 
  10   1  12        9.12        7.98      1.83 o 
  11   1  12        0.78       -0.06      1.51 o 
 -13   2  12        0.95        1.38      0.91 o 
 -12   2  12        1.86        1.24      0.85 o 
 -11   2  12       33.05       38.99      1.52 o 
 -10   2  12       54.56       61.02      1.74 o 
  -9   2  12        4.28        3.94      0.78 o 
  -8   2  12       41.98       42.12      1.40 o 
  -7   2  12        4.40        3.90      0.66 o 
  -6   2  12        1.02        1.35      0.58 o 
  -5   2  12      112.21      109.06      2.64 o 
  -4   2  12       89.73       89.76      1.77 o 
  -3   2  12        8.86        8.52      0.56 o 
  -2   2  12      165.67      159.02      2.94 o 
  -1   2  12       20.58       22.24      1.16 o 
   0   2  12      388.49      370.24      6.61 o 
   1   2  12      276.01      275.48      5.15 o 
   2   2  12      477.84      441.31      9.91 o 
   3   2  12        5.00        6.23      0.80 o 
   4   2  12       95.78       99.19      2.50 o 
   5   2  12       22.84       19.58      1.17 o 
   6   2  12        2.18        0.92      0.90 o 
   7   2  12        3.21       -0.23      0.90 o 
   8   2  12        2.57        2.57      1.09 o 
   9   2  12        2.04        0.69      1.15 o 
  10   2  12        0.11       -0.44      1.16 o 
  11   2  12        3.34        4.67      1.34 o 
 -12   3  12        7.57        5.87      1.03 o 
 -11   3  12        3.25        1.84      0.87 o 
 -10   3  12       14.33       17.44      1.13 o 
  -9   3  12        1.34       -0.16      0.67 o 
  -8   3  12        0.29       -0.36      0.61 o 
  -7   3  12       16.86       18.02      0.94 o 
  -6   3  12       36.56       36.62      1.23 o 
  -5   3  12       12.36       11.16      0.85 o 
  -4   3  12      129.88      115.34      2.76 o 
  -3   3  12        3.44        3.27      0.71 o 
  -2   3  12      178.72      176.20      3.80 o 
  -1   3  12       10.37        9.42      0.92 o 
   0   3  12        2.85        3.78      0.72 o 
   1   3  12      122.95      120.38      2.77 o 
   2   3  12        7.30        6.42      0.71 o 
   3   3  12       16.28       15.81      1.01 o 
   4   3  12       38.51       41.35      2.23 o 
   5   3  12      217.58      217.60      4.45 o 
   6   3  12       39.62       30.87      1.52 o 
   7   3  12       76.89       73.74      2.64 o 
   8   3  12       28.11       30.10      1.85 o 
   9   3  12        3.56        2.84      1.89 o 
  10   3  12        2.27        2.07      1.89 o 
  11   3  12        2.07        6.24      2.03 o 
 -12   4  12        0.31       -0.95      1.18 o 
 -11   4  12        3.05        1.52      1.09 o 
 -10   4  12       33.11       37.59      2.01 o 
  -9   4  12       11.44       12.38      1.36 o 
  -8   4  12        0.12       -0.84      0.84 o 
  -7   4  12       30.75       25.93      1.74 o 
  -6   4  12       32.64       30.90      2.26 o 
  -5   4  12        3.61        2.93      0.95 o 
  -4   4  12      139.34      123.49      3.45 o 
  -3   4  12       55.36       48.24      2.56 o 
  -2   4  12      133.77      123.24      3.08 o 
  -1   4  12        7.00        9.93      0.97 o 
   0   4  12       76.35       72.12      2.09 o 
   1   4  12       15.59       13.88      0.87 o 
   2   4  12       73.41       76.66      2.97 o 
   3   4  12      160.87      148.97      4.38 o 
   4   4  12        1.07        1.02      1.22 o 
   5   4  12        1.55        2.18      1.58 o 
   6   4  12       17.78       15.81      1.78 o 
   7   4  12       25.42       28.33      2.96 o 
   8   4  12       33.33       37.38      3.63 o 
   9   4  12        0.07        2.05      1.92 o 
  10   4  12       39.44       38.64      3.44 o 
 -11   5  12        0.37        0.15      1.18 o 
 -10   5  12        3.04       -0.17      1.58 o 
  -9   5  12        3.70        2.36      1.16 o 
  -8   5  12        0.69        0.60      0.94 o 
  -7   5  12        1.38        0.24      0.98 o 
  -6   5  12       24.88       25.37      2.28 o 
  -5   5  12        2.28        1.07      1.01 o 
  -4   5  12        5.33        3.12      0.98 o 
  -3   5  12        4.91        6.94      1.06 o 
  -2   5  12       11.17       13.65      1.19 o 
  -1   5  12       20.90       20.33      2.38 o 
   0   5  12        0.41       -0.75      1.09 o 
   1   5  12       34.66       38.06      2.29 o 
   2   5  12       62.67       55.05      2.74 o 
   3   5  12        0.01        0.78      1.30 o 
   4   5  12        7.02        8.03      1.56 o 
   5   5  12       26.68       25.72      3.01 o 
   6   5  12        3.55        2.66      1.40 o 
   7   5  12        3.27        3.29      1.54 o 
   8   5  12        2.92        2.05      1.60 o 
   9   5  12        0.03        3.62      2.18 o 
 -10   6  12        1.67        1.17      1.66 o 
  -9   6  12        0.68        2.11      1.19 o 
  -8   6  12        1.96        2.73      1.14 o 
  -7   6  12        1.43        0.02      1.05 o 
  -6   6  12       11.95       14.53      1.55 o 
  -5   6  12        5.11        3.91      1.19 o 
  -4   6  12       36.76       35.00      1.92 o 
  -3   6  12        0.76       -0.05      0.94 o 
  -2   6  12        9.16       13.73      1.27 o 
  -1   6  12        0.36        0.37      0.81 o 
   0   6  12       53.09       58.42      2.89 o 
   1   6  12       61.72       66.25      3.70 o 
   2   6  12      126.28      119.07      4.22 o 
   3   6  12       22.51       29.83      2.38 o 
   4   6  12      122.94      125.19      4.42 o 
   5   6  12        0.59        1.34      1.56 o 
   6   6  12       57.42       52.57      3.07 o 
   7   6  12        0.21        0.54      1.62 o 
   8   6  12        0.93       -0.57      1.85 o 
  -8   7  12       24.52       30.69      2.23 o 
  -7   7  12        0.25        0.33      1.18 o 
  -6   7  12       25.97       31.70      2.10 o 
  -5   7  12        0.01       -0.92      1.78 o 
  -4   7  12        1.80        2.87      1.20 o 
  -3   7  12        0.87        2.16      1.13 o 
  -2   7  12        8.23        9.17      1.24 o 
  -1   7  12       10.22       11.68      1.91 o 
   0   7  12        0.26        0.48      1.50 o 
   1   7  12       32.08       36.60      2.93 o 
   2   7  12       22.87       23.90      2.31 o 
   3   7  12        0.90        1.53      1.64 o 
   4   7  12        0.27       -1.47      1.47 o 
   5   7  12       14.13       13.11      2.23 o 
   6   7  12        4.53        3.91      2.28 o 
  -6   8  12       19.58       22.00      2.55 o 
  -5   8  12        0.22        0.34      1.37 o 
  -4   8  12       47.69       52.35      3.76 o 
  -3   8  12        1.43       -0.85      1.21 o 
  -2   8  12        7.70        6.32      1.88 o 
  -1   8  12        2.19        5.35      1.80 o 
   0   8  12       13.79       12.73      2.16 o 
   1   8  12        3.15        4.71      2.36 o 
   2   8  12        1.88       -0.12      1.67 o 
   3   8  12        0.72        1.99      1.82 o 
   4   8  12       14.58       11.59      2.27 o 
 -13   0  13        2.14        3.99      1.47 o 
 -11   0  13        0.39       -0.79      0.98 o 
  -9   0  13        7.39        4.96      1.08 o 
  -7   0  13        9.66        9.22      1.08 o 
  -5   0  13      182.24      199.08      4.79 o 
  -3   0  13     2329.44     2303.93     41.98 o 
  -1   0  13     2014.32     1904.09     34.63 o 
   1   0  13       27.67       27.27      1.09 o 
   3   0  13       10.01       10.34      1.76 o 
   5   0  13       16.91       13.81      2.03 o 
   7   0  13       30.69       31.52      3.21 o 
   9   0  13        4.29        2.69      2.05 o 
  11   0  13        0.01       -1.84      1.84 o 
 -13   1  13        0.11       -0.93      0.93 o 
 -12   1  13        0.01       -0.45      0.83 o 
 -11   1  13        5.93        3.83      0.87 o 
 -10   1  13       11.42        9.67      0.95 o 
  -9   1  13        0.61        0.54      0.66 o 
  -8   1  13        3.03        3.01      0.70 o 
  -7   1  13        0.13        0.85      0.59 o 
  -6   1  13       60.59       58.12      1.44 o 
  -5   1  13      106.41      110.85      2.11 o 
  -4   1  13       40.81       38.48      1.23 o 
  -3   1  13       66.91       67.01      1.56 o 
  -2   1  13      127.67      129.82      2.31 o 
  -1   1  13      839.90      813.55     11.84 o 
   0   1  13      156.00      144.34      3.13 o 
   1   1  13       24.22       23.22      1.12 o 
   2   1  13       86.31       78.36      2.63 o 
   3   1  13      104.79       96.19      2.32 o 
   4   1  13        0.78        0.72      0.76 o 
   5   1  13       17.63       20.74      1.26 o 
   6   1  13        4.92        5.91      1.14 o 
   7   1  13        5.74        6.04      1.01 o 
   8   1  13       20.05       19.76      1.97 o 
   9   1  13       22.88       24.89      2.73 o 
  10   1  13        4.21        5.34      1.64 o 
  11   1  13       11.00       12.67      2.11 o 
 -12   2  13        3.22        3.65      0.94 o 
 -11   2  13       25.09       36.37      1.52 o 
 -10   2  13        0.23        1.66      0.79 o 
  -9   2  13       49.77       55.72      2.20 o 
  -8   2  13       18.12       17.78      1.01 o 
  -7   2  13       27.60       24.67      1.05 o 
  -6   2  13       28.00       29.25      1.12 o 
  -5   2  13        5.27        5.53      0.67 o 
  -4   2  13        0.72        0.06      0.46 o 
  -3   2  13       35.22       39.49      2.18 o 
  -2   2  13        7.91        9.35      0.95 o 
  -1   2  13       10.67       11.02      0.97 o 
   0   2  13       79.52       82.37      2.23 o 
   1   2  13       15.61       15.21      1.15 o 
   2   2  13      107.26      110.43      4.49 o 
   3   2  13      546.69      523.50      9.02 o 
   4   2  13       10.01        9.40      0.94 o 
   5   2  13      139.72      133.21      3.57 o 
   6   2  13        7.85       10.21      1.19 o 
   7   2  13       24.68       24.87      1.62 o 
   8   2  13       12.75       14.56      1.47 o 
   9   2  13       11.20       13.33      1.54 o 
  10   2  13        2.08        0.82      1.46 o 
 -12   3  13        0.16        1.25      0.97 o 
 -11   3  13        7.73       10.18      1.16 o 
 -10   3  13        4.07        5.90      1.02 o 
  -9   3  13        3.52        2.17      0.85 o 
  -8   3  13        8.69       12.07      1.28 o 
  -7   3  13       39.77       35.27      1.35 o 
  -6   3  13      112.36      110.58      2.44 o 
  -5   3  13       74.67       55.18      2.10 o 
  -4   3  13        6.59        5.92      0.95 o 
  -3   3  13       42.32       37.93      1.90 o 
  -2   3  13        3.63        4.01      0.85 o 
  -1   3  13      116.30      113.98      2.80 o 
   0   3  13       48.62       43.07      2.50 o 
   1   3  13       83.23       71.52      2.04 o 
   2   3  13       30.81       32.27      1.34 o 
   3   3  13       61.41       60.20      1.87 o 
   4   3  13       31.14       31.20      1.37 o 
   5   3  13      193.17      201.25      5.29 o 
   6   3  13        0.73        1.67      1.58 o 
   7   3  13       25.29       27.11      2.56 o 
   8   3  13        5.07        7.11      1.98 o 
   9   3  13        5.38       10.25      2.21 o 
  10   3  13        2.11        1.68      1.88 o 
 -11   4  13        0.22        0.14      1.09 o 
 -10   4  13        0.28       -1.40      1.40 o 
  -9   4  13        4.40        5.54      1.22 o 
  -8   4  13        4.92        4.43      1.08 o 
  -7   4  13       64.94       72.82      2.38 o 
  -6   4  13        0.17        0.52      0.94 o 
  -5   4  13       31.81       44.14      4.01 o 
  -4   4  13       94.32       78.35      4.89 o 
  -3   4  13      165.54      172.98      3.98 o 
  -2   4  13       35.45       30.74      1.54 o 
  -1   4  13      109.87      112.00      2.87 o 
   0   4  13        5.87        6.57      0.85 o 
   1   4  13      141.55      144.49      3.25 o 
   2   4  13        2.62        4.14      1.69 o 
   3   4  13       32.73       32.72      2.11 o 
   4   4  13        7.86       12.79      1.63 o 
   5   4  13       13.04       13.89      1.74 o 
   6   4  13       40.10       48.07      2.64 o 
   7   4  13        7.35        9.18      2.19 o 
   8   4  13       23.72       26.26      2.84 o 
   9   4  13        0.09        0.83      2.37 o 
 -10   5  13        0.86        0.68      1.13 o 
  -9   5  13        2.54       -0.71      1.11 o 
  -8   5  13        2.36       -0.58      1.02 o 
  -7   5  13        1.85        3.24      1.09 o 
  -6   5  13        4.04        2.70      1.12 o 
  -5   5  13        5.74        6.86      1.23 o 
  -4   5  13        4.23        5.03      1.10 o 
  -3   5  13        5.68        4.23      1.14 o 
  -2   5  13        2.29        0.80      1.02 o 
  -1   5  13       61.30       55.62      2.01 o 
   0   5  13        0.46       -0.46      0.77 o 
   1   5  13       34.41       32.73      3.27 o 
   2   5  13        0.04        0.91      1.29 o 
   3   5  13       49.77       43.08      2.49 o 
   4   5  13       27.28       25.47      2.11 o 
   5   5  13        9.20       12.46      1.83 o 
   6   5  13        0.90        0.25      1.45 o 
   7   5  13        2.34        2.52      3.06 o 
   8   5  13       17.89       19.08      3.11 o 
  -9   6  13        1.05        0.90      1.19 o 
  -8   6  13        0.20        0.20      1.13 o 
  -7   6  13        7.29        8.91      1.36 o 
  -6   6  13        0.31        0.59      1.18 o 
  -5   6  13        3.59        3.69      1.22 o 
  -4   6  13       31.08       35.46      1.93 o 
  -3   6  13        7.82        4.60      1.35 o 
  -2   6  13       61.56       64.98      2.38 o 
  -1   6  13       10.00       12.38      2.75 o 
   0   6  13      101.12      105.81      3.96 o 
   1   6  13       26.96       27.72      2.36 o 
   2   6  13        6.62        7.44      1.69 o 
   3   6  13        3.80        4.24      1.62 o 
   4   6  13        9.62       13.91      2.02 o 
   5   6  13        9.04        8.23      1.88 o 
   6   6  13       12.30       14.15      2.12 o 
   7   6  13        0.08        1.72      1.61 o 
  -7   7  13        4.48        4.79      1.82 o 
  -6   7  13        9.53       13.31      1.72 o 
  -5   7  13       18.76       20.26      1.83 o 
  -4   7  13       18.25       14.40      1.61 o 
  -3   7  13        9.01        8.02      1.34 o 
  -2   7  13        0.23       -1.46      1.46 o 
  -1   7  13       21.07       20.29      3.36 o 
   0   7  13        0.18       -1.12      1.37 o 
   1   7  13        0.57       -0.70      1.42 o 
   2   7  13       23.11       20.15      2.31 o 
   3   7  13       25.95       24.54      3.14 o 
   4   7  13        0.03       -1.64      1.64 o 
   5   7  13       11.03       11.46      2.16 o 
   6   7  13        0.81        1.09      2.71 o 
  -5   8  13        3.22        3.53      2.33 o 
  -4   8  13        9.39       12.71      1.67 o 
  -3   8  13        1.20       -1.59      1.62 o 
  -2   8  13        2.04       -0.32      1.88 o 
  -1   8  13        0.02       -1.52      2.18 o 
   0   8  13       11.23        8.28      2.08 o 
   1   8  13        1.00        0.13      1.65 o 
   2   8  13       12.47        8.17      2.13 o 
   3   8  13        4.07        4.37      2.17 o 
 -12   0  14        2.73        4.14      1.37 o 
 -10   0  14        0.01        0.15      1.03 o 
  -8   0  14        1.74        0.60      1.07 o 
  -6   0  14      136.29      122.08      3.13 o 
  -4   0  14       85.76       67.18      2.38 o 
  -2   0  14       36.45       36.61      1.71 o 
   0   0  14       33.88       30.81      1.59 o 
   2   0  14        2.31        1.78      1.28 o 
   4   0  14       11.84        9.41      1.86 o 
   6   0  14       56.55       59.01      4.18 o 
   8   0  14        5.41        9.06      2.27 o 
  10   0  14        9.27        9.93      2.75 o 
 -12   1  14        5.62        4.39      0.96 o 
 -11   1  14       10.75       13.51      1.09 o 
 -10   1  14        2.26        1.94      0.78 o 
  -9   1  14       27.61       28.35      1.24 o 
  -8   1  14       24.86       26.55      1.14 o 
  -7   1  14       34.15       34.71      1.21 o 
  -6   1  14      245.65      243.63      3.59 o 
  -5   1  14       35.12       39.36      1.25 o 
  -4   1  14        0.96        0.79      0.58 o 
  -3   1  14      342.27      341.82      5.93 o 
  -2   1  14      355.25      360.74      5.78 o 
  -1   1  14      216.72      205.85      4.14 o 
   0   1  14       78.60       79.00      3.94 o 
   1   1  14       34.40       29.59      1.41 o 
   2   1  14       41.98       43.80      1.55 o 
   3   1  14       80.42       61.34      2.07 o 
   4   1  14       50.32       54.56      1.93 o 
   5   1  14        3.93        1.53      0.75 o 
   6   1  14       68.09       58.73      2.94 o 
   7   1  14        0.48        0.46      1.19 o 
   8   1  14        0.43        1.03      2.19 o 
   9   1  14        0.24       -0.21      1.33 o 
  10   1  14        2.24        0.23      1.46 o 
 -12   2  14        0.01       -0.81      0.92 o 
 -11   2  14        3.64        3.21      0.98 o 
 -10   2  14        3.24        1.26      0.80 o 
  -9   2  14       21.71       24.14      1.19 o 
  -8   2  14       68.90       78.46      1.89 o 
  -7   2  14        7.94        9.56      0.82 o 
  -6   2  14       55.54       59.00      1.74 o 
  -5   2  14       44.62       40.22      1.35 o 
  -4   2  14        0.92        0.49      0.53 o 
  -3   2  14       17.22       17.59      1.18 o 
  -2   2  14        1.31        1.52      0.73 o 
  -1   2  14      150.69      148.56      5.06 o 
   0   2  14       61.21       53.72      1.80 o 
   1   2  14       56.55       45.43      1.68 o 
   2   2  14       23.43       27.58      1.31 o 
   3   2  14        0.47       -0.22      0.71 o 
   4   2  14       15.13        9.08      1.25 o 
   5   2  14       34.24       35.13      1.76 o 
   6   2  14        0.11       -0.86      0.86 o 
   7   2  14        1.06        1.53      1.03 o 
   8   2  14        3.23        3.41      1.21 o 
   9   2  14        0.13        3.30      1.47 o 
  10   2  14        0.02        0.14      2.36 o 
 -11   3  14       36.54       43.90      1.93 o 
 -10   3  14        1.87        1.72      0.98 o 
  -9   3  14       25.23       23.44      1.42 o 
  -8   3  14        2.27        3.19      0.89 o 
  -7   3  14        4.98        5.76      0.91 o 
  -6   3  14       90.80       85.97      3.62 o 
  -5   3  14        0.45        0.27      0.87 o 
  -4   3  14       45.25       40.18      2.55 o 
  -3   3  14        8.38        6.22      0.98 o 
  -2   3  14      178.29      163.52      3.69 o 
  -1   3  14        0.27        1.42      0.96 o 
   0   3  14       78.52       72.71      2.16 o 
   1   3  14        0.14        1.34      0.70 o 
   2   3  14       21.24       20.69      1.41 o 
   3   3  14        4.36        4.53      0.76 o 
   4   3  14       33.91       35.93      2.17 o 
   5   3  14        0.11        0.07      1.51 o 
   6   3  14       38.99       34.08      2.64 o 
   7   3  14        7.93        7.42      3.03 o 
   8   3  14       24.18       26.52      2.67 o 
   9   3  14        8.73       14.63      2.32 o 
 -11   4  14        2.06        1.44      1.25 o 
 -10   4  14        4.53        5.30      1.30 o 
  -9   4  14        5.37        5.73      1.22 o 
  -8   4  14        4.01        3.88      1.10 o 
  -7   4  14        4.27        3.71      1.03 o 
  -6   4  14       14.68       12.67      1.56 o 
  -5   4  14        5.00        2.87      1.04 o 
  -4   4  14        1.13        0.72      0.93 o 
  -3   4  14        0.47       -0.46      0.82 o 
  -2   4  14       10.72        8.80      1.06 o 
  -1   4  14       28.95       29.46      1.49 o 
   0   4  14        0.69        0.36      0.70 o 
   1   4  14       40.38       37.33      2.15 o 
   2   4  14       17.90       19.70      1.79 o 
   3   4  14        9.92       11.45      1.81 o 
   4   4  14        2.02       -0.49      1.76 o 
   5   4  14        3.26        2.63      1.39 o 
   6   4  14        0.76        0.41      1.87 o 
   7   4  14       12.14       12.93      3.56 o 
   8   4  14        9.74       12.12      2.51 o 
   9   4  14        0.00        3.90      2.07 o 
 -10   5  14        0.57        1.31      1.20 o 
  -9   5  14        5.98        5.02      1.31 o 
  -8   5  14       14.33       14.32      1.49 o 
  -7   5  14        3.81        2.28      1.23 o 
  -6   5  14        8.57        6.90      1.29 o 
  -5   5  14       25.40       23.16      1.67 o 
  -4   5  14        1.82        2.05      1.03 o 
  -3   5  14       21.45       19.68      1.97 o 
  -2   5  14      121.21      129.75      3.40 o 
  -1   5  14        4.72        4.65      0.96 o 
   0   5  14      118.21      118.02      4.09 o 
   1   5  14        0.01        0.23      1.25 o 
   2   5  14       36.79       33.91      2.31 o 
   3   5  14        3.63        6.74      1.55 o 
   4   5  14       12.76       12.07      1.81 o 
   5   5  14        2.65        5.21      1.66 o 
   6   5  14        4.62        5.23      2.13 o 
   7   5  14        0.48        0.64      1.98 o 
   8   5  14        9.73        8.90      2.49 o 
  -8   6  14       10.16       12.65      1.56 o 
  -7   6  14        1.20        0.48      1.12 o 
  -6   6  14        0.45        1.65      1.27 o 
  -5   6  14       11.09       12.50      2.07 o 
  -4   6  14        0.62       -0.52      1.03 o 
  -3   6  14        1.26        1.21      1.01 o 
  -2   6  14        0.08       -0.90      0.96 o 
  -1   6  14        2.48       -0.12      1.37 o 
   0   6  14        0.01       -0.34      1.37 o 
   1   6  14        9.95        7.59      1.99 o 
   2   6  14       37.54       38.12      2.65 o 
   3   6  14       18.01       18.54      2.59 o 
   4   6  14       11.32       11.34      2.01 o 
   5   6  14        3.51        4.81      1.77 o 
   6   6  14        1.63        1.17      1.67 o 
  -7   7  14        0.50        1.05      2.94 o 
  -6   7  14       24.86       28.65      2.11 o 
  -5   7  14        6.23        6.04      1.51 o 
  -4   7  14        1.74        4.24      1.35 o 
  -3   7  14       18.62       20.42      2.13 o 
  -2   7  14        7.91        8.56      1.87 o 
  -1   7  14       10.01        8.86      1.93 o 
   0   7  14       14.44       14.81      2.15 o 
   1   7  14        5.60        8.41      1.97 o 
   2   7  14       92.63       90.81      4.50 o 
   3   7  14        3.91        8.02      2.07 o 
   4   7  14       10.73       10.52      2.19 o 
   5   7  14        4.29        5.73      2.29 o 
  -3   8  14        0.01       -1.31      1.67 o 
  -2   8  14        0.17       -0.37      1.70 o 
  -1   8  14        8.48        8.97      2.14 o 
   0   8  14       15.87       16.70      2.42 o 
   1   8  14        0.53        0.82      3.14 o 
 -11   0  15        0.58       -0.75      1.14 o 
  -9   0  15        8.35        5.06      1.13 o 
  -7   0  15       18.25       14.97      2.35 o 
  -5   0  15       64.49       64.95      2.47 o 
  -3   0  15      469.02      458.57      9.33 o 
  -1   0  15       13.67       11.41      1.21 o 
   1   0  15       73.20       82.24      4.53 o 
   3   0  15        1.57       -1.08      1.22 o 
   5   0  15       32.25       37.85      3.23 o 
   7   0  15       19.34       17.99      2.77 o 
   9   0  15        6.39        8.68      2.63 o 
 -12   1  15        0.72       -0.01      0.97 o 
 -11   1  15        0.30       -0.79      0.79 o 
 -10   1  15        0.00        0.02      0.74 o 
  -9   1  15        4.97        2.21      0.76 o 
  -8   1  15        6.20        6.01      0.82 o 
  -7   1  15       50.80       54.86      2.43 o 
  -6   1  15        0.94        1.89      0.62 o 
  -5   1  15      118.38      121.01      2.51 o 
  -4   1  15       45.43       46.02      1.57 o 
  -3   1  15      113.11      115.69      2.58 o 
  -2   1  15        1.72        1.35      1.24 o 
  -1   1  15        6.55        7.14      1.17 o 
   0   1  15        5.14        4.45      0.80 o 
   1   1  15       76.18       69.76      2.30 o 
   2   1  15       11.25        9.95      1.00 o 
   3   1  15        1.10        1.17      0.74 o 
   4   1  15       13.17       13.06      2.49 o 
   5   1  15       48.29       41.62      4.17 o 
   6   1  15        1.89        1.33      1.23 o 
   7   1  15        0.91       -1.40      1.40 o 
   8   1  15        3.08        2.56      1.96 o 
   9   1  15        0.01        0.04      1.40 o 
 -11   2  15       24.51       27.34      1.53 o 
 -10   2  15        0.14        0.33      0.90 o 
  -9   2  15       10.28        8.27      1.00 o 
  -8   2  15        3.13        4.32      0.85 o 
  -7   2  15        2.55        3.93      0.85 o 
  -6   2  15        0.93       -0.15      0.73 o 
  -5   2  15        0.65        0.60      0.70 o 
  -4   2  15        2.27        2.97      0.74 o 
  -3   2  15        8.80        8.61      1.05 o 
  -2   2  15        3.71        4.39      0.86 o 
  -1   2  15        7.72        7.17      1.12 o 
   0   2  15       35.45       29.82      1.87 o 
   1   2  15      307.89      296.39      5.61 o 
   2   2  15        6.07        6.52      0.91 o 
   3   2  15       71.01       70.69      2.38 o 
   4   2  15        0.31        0.32      1.11 o 
   5   2  15       47.35       47.27      2.04 o 
   6   2  15        4.02        3.76      1.05 o 
   7   2  15       71.13       78.93      3.55 o 
   8   2  15        0.47        1.36      2.46 o 
   9   2  15        7.95        4.47      2.71 o 
 -11   3  15        0.64        1.97      1.08 o 
 -10   3  15        0.26       -0.25      0.93 o 
  -9   3  15        0.90       -0.39      0.88 o 
  -8   3  15       14.62       13.82      1.16 o 
  -7   3  15        0.26       -0.38      0.70 o 
  -6   3  15       27.25       25.76      1.65 o 
  -5   3  15        1.57        0.19      0.88 o 
  -4   3  15        5.34        5.28      1.05 o 
  -3   3  15        9.27       12.79      1.19 o 
  -2   3  15        1.77        2.79      0.87 o 
  -1   3  15       49.57       45.73      2.53 o 
   0   3  15       18.38       19.66      1.24 o 
   1   3  15       97.99       90.79      2.48 o 
   2   3  15       16.83       18.22      1.82 o 
   3   3  15        7.00        7.90      1.36 o 
   4   3  15       35.38       38.43      2.70 o 
   5   3  15       11.15       12.02      2.23 o 
   6   3  15        0.01        1.13      2.25 o 
   7   3  15        3.91        5.40      1.91 o 
   8   3  15        0.23       -1.55      1.67 o 
   9   3  15        0.88        1.00      1.76 o 
 -10   4  15        4.43        2.46      1.24 o 
  -9   4  15        1.53        0.64      1.07 o 
  -8   4  15       13.68       13.68      1.44 o 
  -7   4  15        8.80       10.50      1.28 o 
  -6   4  15        1.71        2.58      1.08 o 
  -5   4  15       56.49       64.58      4.05 o 
  -4   4  15        1.58        2.41      1.00 o 
  -3   4  15       74.47       69.42      2.43 o 
  -2   4  15        0.38        0.70      0.86 o 
  -1   4  15        4.29        2.78      0.90 o 
   0   4  15        7.49        9.51      1.04 o 
   1   4  15       27.89       26.86      2.24 o 
   2   4  15       14.02       15.07      2.46 o 
   3   4  15       76.98       82.40      3.28 o 
   4   4  15       25.20       29.79      2.20 o 
   5   4  15       15.40       17.53      2.63 o 
   6   4  15       24.19       24.70      2.70 o 
   7   4  15        6.58        6.25      5.41 o 
   8   4  15        0.62        1.15      1.93 o 
  -9   5  15       12.64       14.74      1.63 o 
  -8   5  15       10.37       10.93      1.70 o 
  -7   5  15       29.55       31.01      2.49 o 
  -6   5  15        7.38        9.55      1.51 o 
  -5   5  15       34.83       37.05      2.03 o 
  -4   5  15       26.91       33.78      2.86 o 
  -3   5  15        6.96        8.49      1.25 o 
  -2   5  15       22.96       21.61      1.49 o 
  -1   5  15        2.50        1.74      1.41 o 
   0   5  15       12.18       10.55      1.74 o 
   1   5  15       13.47       16.15      1.84 o 
   2   5  15       34.33       34.93      2.39 o 
   3   5  15        2.43        3.12      1.54 o 
   4   5  15       31.37       30.35      2.37 o 
   5   5  15       18.16       23.25      7.27 o 
   6   5  15        6.24        4.47      2.12 o 
   7   5  15        0.02       -0.39      3.93 o 
  -8   6  15        0.07       -0.62      2.44 o 
  -7   6  15        5.02        5.53      1.46 o 
  -6   6  15       10.42       11.35      1.60 o 
  -5   6  15        9.75       15.09      1.96 o 
  -4   6  15        3.21        3.89      1.27 o 
  -3   6  15       35.10       32.97      1.91 o 
  -2   6  15        1.06        1.10      1.51 o 
  -1   6  15        8.83        6.73      1.72 o 
   0   6  15        0.08        0.35      1.42 o 
   1   6  15       17.16       15.30      2.07 o 
   2   6  15       25.25       23.29      2.29 o 
   3   6  15       14.24       14.22      2.03 o 
   4   6  15        0.46        0.30      2.11 o 
   5   6  15        0.74        0.10      1.57 o 
   6   6  15        0.58        3.95      2.73 o 
  -5   7  15        8.07        8.74      1.61 o 
  -4   7  15       10.54       10.89      1.58 o 
  -3   7  15        0.44        1.63      1.71 o 
  -2   7  15       11.78        8.86      1.97 o 
  -1   7  15        0.08       -0.38      1.63 o 
   0   7  15        1.50        2.36      1.74 o 
   1   7  15        1.07        3.01      1.89 o 
   2   7  15        4.77        6.68      1.99 o 
   3   7  15        0.60       -1.62      1.62 o 
 -10   0  16        0.18        0.12      1.13 o 
  -8   0  16       29.64       28.15      1.99 o 
  -6   0  16       48.29       57.16      3.00 o 
  -4   0  16      266.60      265.63      7.50 o 
  -2   0  16       23.12       22.20      1.62 o 
   0   0  16       21.30       24.69      2.65 o 
   2   0  16       64.80       65.92      4.12 o 
   4   0  16       52.93       48.23      3.76 o 
   6   0  16       21.34       19.05      2.69 o 
   8   0  16        6.88        3.54      2.23 o 
 -11   1  16        2.03        0.79      0.90 o 
 -10   1  16        0.33       -0.62      0.83 o 
  -9   1  16        0.39       -0.75      0.75 o 
  -8   1  16        0.03       -0.33      0.74 o 
  -7   1  16        7.37        8.07      0.91 o 
  -6   1  16       17.02       14.07      1.06 o 
  -5   1  16       24.72       22.74      1.22 o 
  -4   1  16       32.89       34.81      1.37 o 
  -3   1  16       55.88       53.84      1.61 o 
  -2   1  16      179.39      155.92      3.52 o 
  -1   1  16        1.41       -0.42      1.06 o 
   0   1  16        0.07        0.31      0.80 o 
   1   1  16        1.04       -0.37      0.74 o 
   2   1  16        8.96       10.43      1.65 o 
   3   1  16        0.04        2.27      1.18 o 
   4   1  16       19.76       18.49      1.74 o 
   5   1  16        0.05       -1.30      1.30 o 
   6   1  16        6.42        9.84      2.13 o 
   7   1  16        3.83        4.73      1.77 o 
   8   1  16        9.95        9.63      1.92 o 
   9   1  16        1.35        0.78      1.50 o 
 -11   2  16        0.56       -0.11      0.98 o 
 -10   2  16       10.18       10.77      1.22 o 
  -9   2  16        2.56        2.17      0.93 o 
  -8   2  16       52.24       49.86      1.89 o 
  -7   2  16       11.84        9.59      1.38 o 
  -6   2  16        7.55       10.61      1.02 o 
  -5   2  16       17.46       17.75      1.09 o 
  -4   2  16      135.40      142.54      3.52 o 
  -3   2  16        7.12        7.68      1.78 o 
  -2   2  16       45.68       46.61      1.85 o 
  -1   2  16        0.25       -0.20      0.82 o 
   0   2  16       57.81       58.81      1.98 o 
   1   2  16        2.44        2.29      0.92 o 
   2   2  16       18.00       18.97      1.80 o 
   3   2  16        2.48        2.38      0.91 o 
   4   2  16        8.26        5.91      1.36 o 
   5   2  16        0.02       -0.17      0.88 o 
   6   2  16        4.21        4.81      1.42 o 
   7   2  16        2.06        2.96      2.46 o 
   8   2  16        4.47        4.84      2.75 o 
 -10   3  16        3.08        3.66      1.06 o 
  -9   3  16        0.01       -0.62      1.44 o 
  -8   3  16        0.06       -0.17      0.82 o 
  -7   3  16        0.00       -1.02      1.02 o 
  -6   3  16        0.37        0.37      1.29 o 
  -5   3  16       13.93       15.95      1.39 o 
  -4   3  16       20.53       21.56      1.49 o 
  -3   3  16        0.26        0.24      0.90 o 
  -2   3  16       46.00       41.35      1.82 o 
  -1   3  16        4.95        3.93      0.91 o 
   0   3  16       34.79       38.52      1.66 o 
   1   3  16        0.09       -0.35      0.74 o 
   2   3  16       45.54       44.57      2.87 o 
   3   3  16       21.43       17.83      2.15 o 
   4   3  16       13.94       19.15      2.25 o 
   5   3  16        1.17        0.00      2.48 o 
   6   3  16       13.22       20.81      2.67 o 
   7   3  16        0.14        0.82      1.67 o 
   8   3  16        0.38       -3.03      3.94 o 
  -9   4  16        0.07       -0.34      1.13 o 
  -8   4  16        1.97        3.05      1.17 o 
  -7   4  16        0.26       -1.09      1.41 o 
  -6   4  16        2.36        4.49      1.19 o 
  -5   4  16        0.02       -0.91      0.91 o 
  -4   4  16       36.66       38.09      1.91 o 
  -3   4  16       16.06       17.47      1.94 o 
  -2   4  16       31.40       32.65      1.69 o 
  -1   4  16        8.18        8.52      1.21 o 
   0   4  16       20.96       19.03      1.81 o 
   1   4  16        0.14       -1.13      1.13 o 
   2   4  16       30.89       31.73      2.21 o 
   3   4  16       14.34       18.27      2.39 o 
   4   4  16        7.78        6.26      2.02 o 
   5   4  16        9.85       10.78      3.29 o 
   6   4  16       14.22       15.68      4.83 o 
   7   4  16        0.67       -1.70      1.70 o 
  -8   5  16        6.87        5.98      1.38 o 
  -7   5  16        0.46        2.06      1.35 o 
  -6   5  16       14.94       20.31      1.79 o 
  -5   5  16        0.03        1.55      1.18 o 
  -4   5  16        1.15        0.60      1.05 o 
  -3   5  16        0.08        0.70      0.97 o 
  -2   5  16       13.04       10.75      1.25 o 
  -1   5  16        2.69        2.79      1.48 o 
   0   5  16        0.23       -1.01      1.30 o 
   1   5  16        0.02       -1.18      1.18 o 
   2   5  16        3.48        2.40      1.48 o 
   3   5  16        3.06        5.17      1.63 o 
   4   5  16        5.68        3.57      2.18 o 
   5   5  16        1.04       -2.42      3.14 o 
   6   5  16        5.80        6.13      2.38 o 
  -7   6  16       14.68       18.29      2.59 o 
  -6   6  16        0.01        2.07      1.38 o 
  -5   6  16       31.91       32.36      2.13 o 
  -4   6  16        7.67        7.66      1.47 o 
  -3   6  16        6.85        5.02      1.81 o 
  -2   6  16       25.74       31.88      2.61 o 
  -1   6  16        3.34        2.40      1.71 o 
   0   6  16       28.85       32.87      2.60 o 
   1   6  16        3.55        4.36      1.72 o 
   2   6  16        6.91        4.52      1.81 o 
   3   6  16        2.32       -0.01      1.60 o 
   4   6  16        2.95        2.80      2.17 o 
  -4   7  16       12.47       19.04      5.19 o 
  -3   7  16        5.59        2.58      2.64 o 
  -2   7  16        0.85       -1.59      1.59 o 
  -1   7  16        1.87        1.44      1.80 o 
   0   7  16       32.67       33.76      2.86 o 
   1   7  16        6.29        6.28      2.00 o 
  -9   0  17       11.18       14.17      1.81 o 
  -7   0  17        0.04       -1.06      1.06 o 
  -5   0  17        4.87        6.39      1.41 o 
  -3   0  17        0.05       -0.77      0.96 o 
  -1   0  17       49.38       45.46      3.66 o 
   1   0  17        9.28       15.26      2.27 o 
   3   0  17        0.02       -1.01      1.41 o 
   5   0  17        0.26        0.95      1.74 o 
   7   0  17        0.71        0.54      2.15 o 
 -10   1  17        2.31        3.32      1.03 o 
  -9   1  17        0.28        0.25      0.87 o 
  -8   1  17        0.30        0.35      0.83 o 
  -7   1  17       18.37       18.85      1.23 o 
  -6   1  17        5.48        4.61      0.85 o 
  -5   1  17        9.30        9.63      0.97 o 
  -4   1  17       15.92       18.46      1.17 o 
  -3   1  17       14.55       13.80      1.40 o 
  -2   1  17       63.94       57.30      2.33 o 
  -1   1  17       21.47       22.40      1.72 o 
   0   1  17       10.57       10.16      1.10 o 
   1   1  17       24.29       26.06      1.78 o 
   2   1  17        1.12        1.30      1.09 o 
   3   1  17       87.63       84.74      3.70 o 
   4   1  17        0.80        0.47      1.13 o 
   5   1  17       10.10       10.13      1.58 o 
   6   1  17        5.89        9.09      3.38 o 
   7   1  17       20.17       18.37      2.07 o 
   8   1  17        6.27        7.17      1.75 o 
 -10   2  17        0.64        0.85      0.97 o 
  -9   2  17        0.06        0.71      0.94 o 
  -8   2  17        5.32        4.25      0.97 o 
  -7   2  17        0.20       -0.73      0.73 o 
  -6   2  17        1.89        1.90      0.79 o 
  -5   2  17       11.83       14.82      1.35 o 
  -4   2  17        8.33        8.36      1.15 o 
  -3   2  17        2.04        2.04      0.92 o 
  -2   2  17       21.46       21.53      1.40 o 
  -1   2  17        3.56        2.39      1.13 o 
   0   2  17        9.73        9.15      1.45 o 
   1   2  17       12.51       15.01      1.30 o 
   2   2  17       44.36       41.59      1.96 o 
   3   2  17        4.00        0.76      0.90 o 
   4   2  17        3.33        0.31      1.27 o 
   5   2  17        0.30       -1.70      2.07 o 
   6   2  17        1.31       -0.50      2.23 o 
   7   2  17        0.80        1.12      2.44 o 
   8   2  17        3.40        1.65      2.63 o 
 -10   3  17        6.77       11.39      3.70 o 
  -9   3  17        2.71        2.96      1.21 o 
  -8   3  17        5.76        8.89      1.30 o 
  -7   3  17        1.85        3.37      1.06 o 
  -6   3  17        2.00        3.01      1.11 o 
  -5   3  17        4.21        3.61      1.09 o 
  -4   3  17       13.95       15.75      1.39 o 
  -3   3  17       76.90       73.92      2.51 o 
  -2   3  17       12.93       16.24      1.33 o 
  -1   3  17       41.37       43.59      2.41 o 
   0   3  17        1.68        0.73      0.92 o 
   1   3  17       68.08       66.02      2.44 o 
   2   3  17        0.38       -0.05      1.45 o 
   3   3  17       52.28       53.13      3.25 o 
   4   3  17       20.35       21.22      2.28 o 
   5   3  17       21.07       17.64      2.51 o 
   6   3  17        2.41        3.51      1.79 o 
   7   3  17        2.39       -2.05      2.05 o 
  -9   4  17        1.06        1.50      1.30 o 
  -8   4  17        9.64       15.52      1.57 o 
  -7   4  17        3.62        7.18      1.43 o 
  -6   4  17       16.21       18.17      1.64 o 
  -5   4  17        7.43        8.68      1.34 o 
  -4   4  17        0.88        1.10      1.16 o 
  -3   4  17        0.03        0.35      0.96 o 
  -2   4  17        0.06       -0.33      0.89 o 
  -1   4  17        1.13        1.49      0.98 o 
   0   4  17        2.40        3.17      1.37 o 
   1   4  17        6.19        5.11      1.48 o 
   2   4  17       21.54       20.99      2.51 o 
   3   4  17        6.86        7.56      2.13 o 
   4   4  17        4.54        0.02      1.78 o 
   5   4  17        0.58       -1.78      1.78 o 
   6   4  17        0.13        0.28      1.86 o 
  -7   5  17       30.79       41.85      2.43 o 
  -6   5  17        4.08        3.52      1.50 o 
  -5   5  17       15.67       18.07      1.74 o 
  -4   5  17        1.13        2.53      1.21 o 
  -3   5  17       15.07       15.96      1.53 o 
  -2   5  17        0.80       -1.31      1.31 o 
  -1   5  17        4.83        4.13      1.55 o 
   0   5  17        0.02       -0.08      1.40 o 
   1   5  17       14.61       10.07      1.82 o 
   2   5  17        4.97       -0.08      2.37 o 
   3   5  17        1.21        0.73      1.95 o 
   4   5  17       11.40       14.28      2.58 o 
   5   5  17        5.21        0.82      2.67 o 
  -5   6  17        4.04        2.89      1.42 o 
  -4   6  17        0.00       -0.13      1.24 o 
  -3   6  17        8.28        5.35      1.92 o 
  -2   6  17       34.07       32.89      2.72 o 
  -1   6  17        0.53       -0.01      1.84 o 
   0   6  17       41.93       44.77      3.73 o 
   1   6  17        0.19       -0.41      1.54 o 
   2   6  17       11.78       12.29      2.12 o 
   3   6  17        0.18        0.39      1.93 o 
 -10   0  18        0.95       -0.84      1.36 o 
  -8   0  18       21.40       18.29      4.04 o 
  -6   0  18        9.24        5.74      1.50 o 
  -4   0  18       31.93       24.76      2.34 o 
  -2   0  18       18.07       20.86      3.82 o 
   0   0  18       21.75       21.53      2.71 o 
   2   0  18        6.99        7.88      2.07 o 
   4   0  18       32.00       26.26      3.04 o 
   6   0  18       50.04       59.50      4.69 o 
 -10   1  18        2.02        1.38      1.23 o 
  -9   1  18        3.45        2.97      1.11 o 
  -8   1  18       10.89       13.95      1.32 o 
  -7   1  18        0.93        0.75      0.92 o 
  -6   1  18       27.31       30.66      1.51 o 
  -5   1  18        1.43        2.23      0.88 o 
  -4   1  18       16.68       20.26      1.22 o 
  -3   1  18        2.54        0.90      1.01 o 
  -2   1  18       14.73       15.96      1.41 o 
  -1   1  18       11.80       11.28      1.22 o 
   0   1  18        1.70        1.27      0.86 o 
   1   1  18        5.86        9.51      2.02 o 
   2   1  18       31.46       29.47      2.56 o 
   3   1  18        0.17       -0.85      1.14 o 
   4   1  18       10.24       13.72      1.70 o 
   5   1  18        0.34        1.27      1.49 o 
   6   1  18        2.70        4.75      1.59 o 
   7   1  18       10.86        9.41      2.87 o 
  -9   2  18        8.08        9.22      1.20 o 
  -8   2  18        0.10       -0.66      0.83 o 
  -7   2  18        9.98       10.39      1.06 o 
  -6   2  18        2.81        3.07      1.16 o 
  -5   2  18       15.62       13.33      1.39 o 
  -4   2  18      126.08      126.21      3.93 o 
  -3   2  18        8.65       10.35      1.43 o 
  -2   2  18       41.45       40.86      2.07 o 
  -1   2  18        0.06       -0.16      0.96 o 
   0   2  18       22.19       24.04      1.61 o 
   1   2  18        2.09        2.31      1.17 o 
   2   2  18       26.12       33.29      1.76 o 
   3   2  18        9.40        7.21      1.51 o 
   4   2  18       41.83       50.61      4.55 o 
   5   2  18        0.94        3.72      2.65 o 
   6   2  18        0.42        4.09      2.71 o 
   7   2  18        0.09       -0.35      2.52 o 
  -9   3  18        0.38        0.82      1.24 o 
  -8   3  18       17.47       22.93      1.72 o 
  -7   3  18        2.60        3.68      1.16 o 
  -6   3  18       17.20       16.50      1.59 o 
  -5   3  18        0.07       -0.16      0.99 o 
  -4   3  18        9.34        9.65      1.29 o 
  -3   3  18        1.64        1.80      1.48 o 
  -2   3  18        0.62       -0.58      1.02 o 
  -1   3  18        6.30        6.87      1.24 o 
   0   3  18        2.62        1.69      1.04 o 
   1   3  18       21.56       16.67      2.07 o 
   2   3  18        4.76        4.46      1.75 o 
   3   3  18        0.03       -0.05      1.60 o 
   4   3  18        0.07       -1.31      1.53 o 
   5   3  18        0.57       -1.48      1.48 o 
   6   3  18        7.39        8.23      3.18 o 
  -8   4  18       19.68       24.45      2.06 o 
  -7   4  18        9.01       10.95      2.45 o 
  -6   4  18        0.04       -1.11      1.11 o 
  -5   4  18        5.76        5.19      1.28 o 
  -4   4  18        2.15        2.46      1.17 o 
  -3   4  18        1.13        0.36      0.98 o 
  -2   4  18        0.02       -0.95      0.95 o 
  -1   4  18        1.06        0.28      1.33 o 
   0   4  18       27.80       26.10      2.68 o 
   1   4  18        4.12        5.70      1.89 o 
   2   4  18       16.22       11.84      2.24 o 
   3   4  18        3.30        3.47      1.93 o 
   4   4  18       19.93       18.29      2.60 o 
   5   4  18        1.37       -0.80      1.84 o 
  -6   5  18        8.07        7.13      1.57 o 
  -5   5  18       25.31       27.50      1.99 o 
  -4   5  18       15.61       21.57      1.93 o 
  -3   5  18        3.24        1.38      1.62 o 
  -2   5  18       39.41       45.47      2.85 o 
  -1   5  18        0.35       -0.51      1.45 o 
   0   5  18       27.48       26.01      2.29 o 
   1   5  18        0.16        0.53      2.16 o 
   2   5  18        1.17        3.33      2.60 o 
   3   5  18        0.03       -1.73      1.73 o 
   4   5  18        3.82        6.01      2.29 o 
  -3   6  18        5.33        5.07      2.31 o 
  -2   6  18        9.05        9.07      2.04 o 
  -1   6  18        1.09       -0.38      1.66 o 
   0   6  18       19.42       20.43      2.46 o 
   1   6  18        0.01       -0.85      2.61 o 
  -9   0  19       19.14       27.91      2.70 o 
  -7   0  19        0.07       -1.30      1.30 o 
  -5   0  19        1.68        1.11      1.40 o 
  -3   0  19        1.82        2.62      1.08 o 
  -1   0  19       53.92       64.98      4.65 o 
   1   0  19       42.82       44.59      3.74 o 
   3   0  19        0.13       -1.47      1.47 o 
   5   0  19        1.29        1.88      2.09 o 
  -9   1  19        1.07        0.00      1.05 o 
  -8   1  19        0.16       -0.01      1.07 o 
  -7   1  19       10.82       11.11      1.31 o 
  -6   1  19       12.77       15.32      1.34 o 
  -5   1  19        2.24        0.98      0.84 o 
  -4   1  19       16.06       11.86      1.47 o 
  -3   1  19       13.71       16.96      1.51 o 
  -2   1  19        0.08       -0.91      0.91 o 
  -1   1  19        4.28        5.48      1.15 o 
   0   1  19       18.07       21.29      2.02 o 
   1   1  19       10.55       13.59      3.10 o 
   2   1  19       10.99       12.34      2.96 o 
   3   1  19        1.08        0.37      1.24 o 
   4   1  19        0.17        0.21      2.15 o 
   5   1  19       10.95       15.60      1.98 o 
   6   1  19       15.52       22.56      3.52 o 
  -8   2  19        4.82        5.69      1.13 o 
  -7   2  19        1.44        0.13      1.14 o 
  -6   2  19        0.04       -1.12      1.12 o 
  -5   2  19        6.48       10.06      1.52 o 
  -4   2  19        4.09        6.33      1.34 o 
  -3   2  19        0.01       -0.18      1.38 o 
  -2   2  19        1.48        0.63      1.07 o 
  -1   2  19       32.50       33.36      1.89 o 
   0   2  19        2.72        0.71      1.25 o 
   1   2  19       26.02       27.30      1.67 o 
   2   2  19        4.62        4.02      1.10 o 
   3   2  19       15.82       10.86      2.90 o 
   4   2  19        6.69        9.22      2.87 o 
   5   2  19       57.86       59.05      5.15 o 
   6   2  19        2.14        6.41      2.85 o 
  -8   3  19        4.55        5.48      1.47 o 
  -7   3  19        1.06       -1.19      1.19 o 
  -6   3  19        2.81        4.46      1.44 o 
  -5   3  19        7.39        6.47      1.48 o 
  -4   3  19        7.18        8.25      1.54 o 
  -3   3  19       10.40        8.17      1.41 o 
  -2   3  19        3.34        4.20      1.48 o 
  -1   3  19        7.43        8.53      1.37 o 
   0   3  19       17.23       15.57      2.23 o 
   1   3  19        2.52        3.20      2.26 o 
   2   3  19        0.88        3.37      1.84 o 
   3   3  19        7.90        7.61      1.89 o 
   4   3  19        2.75        0.38      1.59 o 
   5   3  19        0.10        1.72      2.71 o 
  -6   4  19        5.08        2.79      1.38 o 
  -5   4  19       47.83       50.54      2.65 o 
  -4   4  19        2.15        2.69      1.32 o 
  -3   4  19        8.70       10.72      1.61 o 
  -2   4  19        4.16        5.34      2.01 o 
  -1   4  19        8.58       12.66      2.30 o 
   0   4  19        6.13       10.78      2.75 o 
   1   4  19        1.68        2.18      1.80 o 
   2   4  19       17.23       16.92      3.86 o 
   3   4  19        2.11       -1.20      1.68 o 
   4   4  19        0.06        0.02      2.35 o 
  -4   5  19        3.31        2.21      1.31 o 
  -3   5  19        1.02        0.85      1.66 o 
  -2   5  19       10.40       13.37      2.60 o 
  -1   5  19        6.60        6.95      2.37 o 
   0   5  19       20.49       18.54      4.07 o 
   1   5  19        4.22        0.49      2.08 o 
   2   5  19        1.01       -1.79      1.96 o 
  -8   0  20        9.72       12.28      2.23 o 
  -6   0  20       45.79       49.37      4.46 o 
  -4   0  20        0.81        2.11      1.28 o 
  -2   0  20        3.17        5.96      2.27 o 
   0   0  20       50.58       58.01      4.61 o 
   2   0  20        1.85        2.05      1.88 o 
   4   0  20        4.14        5.00      2.21 o 
  -8   1  20        0.19        0.17      1.55 o 
  -7   1  20        1.87        1.13      1.04 o 
  -6   1  20       27.28       30.23      2.74 o 
  -5   1  20        0.38       -0.97      1.07 o 
  -4   1  20       37.28       35.84      2.09 o 
  -3   1  20       12.22       13.05      1.41 o 
  -2   1  20        6.77        6.51      1.15 o 
  -1   1  20        7.88        7.09      1.65 o 
   0   1  20       36.70       46.45      3.14 o 
   1   1  20        5.05        4.95      1.54 o 
   2   1  20       29.13       32.51      2.40 o 
   3   1  20        1.06        0.00      1.30 o 
   4   1  20       11.39        8.52      2.73 o 
   5   1  20       18.69       24.46      3.60 o 
  -7   2  20        1.81        1.88      1.41 o 
  -6   2  20        0.38       -1.24      1.24 o 
  -5   2  20        3.19        5.30      1.45 o 
  -4   2  20        4.57        3.36      1.26 o 
  -3   2  20       16.09       16.01      2.19 o 
  -2   2  20        0.33       -1.02      1.02 o 
  -1   2  20       10.68       12.95      1.45 o 
   0   2  20        0.50       -0.48      0.99 o 
   1   2  20        0.08        0.00      1.24 o 
   2   2  20       17.31       21.55      3.45 o 
   3   2  20        5.72        8.52      2.85 o 
   4   2  20        0.22        0.97      2.44 o 
  -6   3  20        4.89        4.69      2.11 o 
  -5   3  20       12.72       13.80      1.74 o 
  -4   3  20        0.01       -1.21      1.21 o 
  -3   3  20        0.78        1.62      1.74 o 
  -2   3  20        7.20        9.70      1.61 o 
  -1   3  20        1.08       -0.26      1.60 o 
   0   3  20       34.80       40.38      2.94 o 
   1   3  20       13.81        9.26      2.03 o 
   2   3  20       16.14       15.29      2.21 o 
   3   3  20       13.74       19.13      3.72 o 
  -5   4  20        2.26       -2.17      2.17 o 
  -4   4  20        0.20        1.23      1.37 o 
  -3   4  20        0.42       -1.54      1.82 o 
  -2   4  20       11.77       13.28      3.58 o 
  -1   4  20        0.74        0.80      1.86 o 
   0   4  20        9.34       12.28      2.40 o 
   1   4  20        6.06        7.69      2.17 o 
   2   4  20        0.07       -2.20      2.83 o 
  -5   0  21        9.70       11.08      2.83 o 
  -3   0  21        4.00        5.52      2.50 o 
  -1   0  21        7.47       13.59      2.98 o 
   1   0  21        3.49        5.75      2.30 o 
   3   0  21        2.99        3.64      2.15 o 
  -6   1  21        0.51        0.58      1.19 o 
  -5   1  21        0.25       -0.64      1.09 o 
  -4   1  21        0.48       -1.03      1.03 o 
  -3   1  21        2.45        3.11      2.25 o 
  -2   1  21        1.67        4.51      1.62 o 
  -1   1  21        7.85       14.85      3.31 o 
   0   1  21        4.01        1.49      1.46 o 
   1   1  21        1.37        2.14      1.44 o 
   2   1  21        0.03        0.84      1.33 o 
   3   1  21        1.04        2.52      2.21 o 
  -5   2  21        0.40       -1.51      1.51 o 
  -4   2  21        0.19       -0.78      1.21 o 
  -3   2  21        0.51       -1.72      1.72 o 
  -2   2  21        2.70        0.03      1.11 o 
  -1   2  21        1.07       -0.19      1.08 o 
   0   2  21        0.10        0.17      1.29 o 
   1   2  21        3.45        1.43      2.38 o 
   2   2  21        0.74        1.41      2.23 o 
  -4   3  21        0.10       -0.21      1.28 o 
  -3   3  21        2.78        3.42      1.36 o 
  -2   3  21        0.01       -0.87      1.42 o 
  -1   3  21        1.95        0.54      1.69 o 
   0   3  21        1.99        4.55      2.80 o 
   1   3  21       15.52       14.46      2.17 o 
  -4   0  22        9.28        6.74      2.65 o 
  -2   0  22       56.86       69.78      5.42 o 
   0   0  22       14.39       14.35      2.98 o 
  -4   1  22        2.08        1.40      1.53 o 
  -3   1  22        0.25        1.65      1.49 o 
  -2   1  22        0.39        0.89      1.45 o 
  -1   1  22        0.21       -1.38      1.38 o 
   0   1  22        5.74        7.91      1.78 o 
  -2   2  22        5.80        8.40      3.02 o 
  -1   2  22        4.55        9.04      2.87 o 
                                                 
